# Supplementary material for: Molecular basis for the binding and selective dephosphorylation of Na+/H+ exchanger 1 by calcineurin
Source: Nat Commun. 2019 Aug 2;10:3489. doi: 10.1038/s41467-019-11391-7 (PMC6677818; doi:10.1038/s41467-019-11391-7)
Supplement: Supplementary file 4 — Source Data [file 41467_2019_11391_MOESM4_ESM.xlsx]

## Sheet: Figure 2c-2g
ITC data for the averages reported in 2C-2G
Fig2C (NHE1ct)
Cell	Cell conc (mM)	Syringe	NHE1 Residues	Syringe conc (mM)	Kd (nM)	Date_run
CN370	0.0067	NHE1ct	680-815	0.1	67.08	2192016
CN370	0.0032	NHE1ct	680-815	0.035	52.62	2192016
CN370	0.0069	NHE1ct	680-815	0.1	55.92	2272016
				Average	58.54
				StdDev	6.18715
Fig2D(NHE1ctATAP)
Cell	Cell conc (mM)	Syringe	NHE1 Residues	Syringe conc (mM)	Kd (uM)	Date_run
CN370	0.0069	NHE1ctATAP	680-815	0.2	4.27	2272016
CN370	0.0056	NHE1ctATAP	680-815	0.2	5.26	2272016
				Average	4.765
				StdDev	0.495
Fig2E (NHE1ctAVATAA)
Cell	Cell conc (mM)	Syringe	NHE1 Residues	Syringe conc (mM)	Kd (uM)	Date_run
CN391	0.0085	NHE1ctAVATAA	680-815	0.06	1.87	6052018
CN391	0.0085	NHE1ctAVATAA	680-815	0.06	2.95	6052018
				Average	2.41
				StdDev	0.54
Fig2F (LxVP peptide)
Cell	Cell conc (mM)	Syringe	NHE1 Residues	Syringe conc (mM)	Kd (uM)	Date_run
CN370	0.007	NHE1_LxVP_peptide	678-694	0.2	3.8	2222016
CN370	0.007	NHE1_LxVP_peptide	678-694	0.2	4.75	2222016
				Average	4.275
				StdDev	0.475
Fig2G(PxIxIT peptide)
Cell	Cell conc (mM)	Syringe	NHE1 Residues	Syringe conc (mM)	Kd (uM)	Date_run
CN391	0.0085	NHE1_PxIxIT_peptide	709-727	0.2	7.01	6042018
CN391	0.0085	NHE1_PxIxIT_peptide	709-727	0.2	6.07	6042018
				Average	6.54
				StdDev	0.47

## Sheet: Figure 2h-i
Figure 2h	Original blots (file names: antibody_gel.region number_exposure time)
	IP								Input
	CN_3.3_1.36min								NHE1_1.2_2s
									CN_1.3_9s
NHE1_3.2_15.6s
									p150_membrane1_9s

## Sheet: Figure 2J
Summary:
Average dots pr. Cell
	1n	2n	3n	Mean	n	SD	SEM
PLA	21.4141	23.61	20.5717	21.8653	3	1.56857	0.905614
Control	4.28641	1.94137	1.37822	2.53533	3	1.5424	0.890503
P282
Average in stack
1	26.8214
2	23
3	32.2222
4	25.027
5
Overall average	21.4141
Cells	Count	Total area	Average size	%area	mean		Cells	Count	Total area	Average size	%area	mean		Cells	Count	Total area	Average size	%area	mean		Cells	Count	Total area	Average size	%area	mean
1	29	2309	79621	8611	255		1	13	852	65538	2922	255		1	41	1697	41390	3601	255		1	24	1450	60417	4736	255
2	21	1629	77571	8930	255		2	23	1306	56783	4205	255		2	20	931	46550	5627	255		2	22	1051	47773	4689	255
3	35	3152	90057	11625	255		3	11	517	47	1197	255		3	16	768	48	3014	255		3	23	1202	52261	4733	255
4	31	1516	48903	3310	255		4	17	1127	66294	3355	255		4	24	1137	47375	3080	255		4	23	1450	63043	5740	255
5	12	559	46583	1456	255		5	33	2339	70879	5086	255		5	29	1452	50069	4798	255		5	21	857	40810	3527	255
6	13	732	56308	2486	255		6	31	2102	67806	5854	255		6	21	1329	63286	3948	255		6	21	1604	76381	6121	255
7	17	1131	66529	3536	255		7	31	1321	42613	1674	255		7	34	1525	44853	4597	255		7	12	1258	104833	7085	255
8	18	1160	64444	4062	255		8	13	823	63308	2336	255		8	32	1358	42438	3633	255		8	39	2317	59410	5450	255
9	33	1657	50212	3448	255		9	19	931	49	2642	255		9	33	1614	48909	2994	255		9	26	1630	62692	5327	255
10	10	619	61900	0.919	255		10	25	1328	53120	3761	255		10	56	3344	59714	6272	255		10	16	542	33875	1952	255
11	28	1529	54607	3079	255		11	38	2497	65711	4631	255		11	37	1868	50486	6196	255		11	25	1390	55600	4332	255
12	29	1932	66621	2390	255		12	22	1552	70545	5771	255		12	34	2045	60147	4345	255		12	33	1389	42091	3730	255
13	27	1357	50259	4669	255		13	19	1392	73263	3530	255		13	55	3498	63600	6965	255		13	21	687	32714	1947	255
14	33	2789	84515	6700	255		14	27	1949	72185	4957	255		14	94	5608	59660	6331	255		14	30	1548	51600	4239	255
15	13	1277	98231	5331	255		15	20	2580	129	10851	255		15	60	4334	72233	6536	255		15	21	933	44429	1825	255
16	15	901	60067	5643	255		16	33	3038	92061	13127	255		16	24	1073	44708	4137	255		16	25	1006	40240	2031	255
17	22	1657	75318	7625	255		17	24	2513	104708	16509	255		17	26	1472	56615	3709	255		17	13	446	34308	0.778	255
18	35	2386	68171	7853	255		18	38	3114	81947	7730	255		18	26	1504	57846	3932	255		18	11	483	43909	0.868	255
19	29	1807	62310	9233	255		19	19	1559	82053	7949	255		19	35	2617	74771	5548	255		19	31	1642	52968	3003	255
20	17	971	57118	6548	255		20	23	4680	203478	19816	255		20	27	1388	51407	2563	255		20	38	2585	68026	6246	255
21	23	1322	57478	6515	255		21	20	2120	106	8434	255		21	14	844	60286	2263	255		21	41	2508	61171	7608	255
22	41	3462	84439	7752	255		22	25	2485	99400	8934	255		22	21	1197	57	2787	255		22	33	1740	52727	4233	255
23	42	3904	92952	9082	255		23	19	2077	109316	10323	255		23	21	948	45143	3459	255		23	25	2409	96360	7521	255
24	38	2576	67789	5413	255		24	16	1077	67312	3303	255		24	19	731	38474	2266	255		24	12	541	45083	1561	255
25	30	2704	90133	9119	255		25	27	2791	103370	12004	255		25	28	1322	47214	5641	255		25	17	698	41059	2424	255
26	61	5256	86164	9175	255		26	19	1697	89316	7016	255		26	43	1856	43163	4339	255		26	20	743	37150	2027	255
27	25	1438	57520	4520	255		27	33	2967	89909	10617	255		Mean	32.2222						27	24	1098	45750	4791	255
28	24	1716	71500	4082	255		28	18	1034	57444	5941	255									28	21	1145	54524	4803	255
Mean	26.8214						29	15	1288	85867	6846	255									29	24	1352	56333	7283	255
							30	19	1243	65421	7163	255									30	42	2255	53690	7006	255
							Mean	23													31	39	2094	53692	7996	255
																					32	28	1433	51179	5592	255
																					33	27	1516	56148	5228	255
																					34	36	1758	48833	5897	255
																					35	16	796	49750	3220	255
																					36	20	1281	64050	4281	255
																					37	26	1081	41577	4310	255
																					Mean	25.027
P282
Average in stack
1	4.08333
2	6.71429
3	4.55556
4	2.96774
5	3.11111
Overall average	4.28641
Cells	Count	Total area	Average size	%area	mean
1	2	11	5500	0.026	255		1	8	291	36375	0.408	255		1	3	251	83667	0.376	255		1	4	407	101750	0.937	255		1	5	605	121	1337	255
2	3	143	47667	0.439	255		2	4	253	63250	0.691	255		2	1	32	32	0.075	255		2	2	175	87500	0.419	255		2	1	77	77	0.163	255
3	1	72	72	0.224	255		3	3	295	98333	0.962	255		3	11	642	58364	1100	255		3	4	275	68750	1176	255		3	1	22	22	0.082	255
4	5	130	26	0.165	255		4	6	451	75167	1144	255		4	10	862	86200	1057	255		4	4	325	81250	1603	255		4	1	47	47	0.120	255
5	7	222	31714	0.693	255		5	4	404	101	1674	255		5	7	409	58429	0.543	255		5	3	216	72	0.933	255		5	1	136	136	0.450	255
6	11	409	37182	1004	255		6	0	0	NaN	0	NaN		6	7	366	52286	1453	255		6	4	313	78250	1004	255		6	4	310	77500	0.770	255
7	3	110	36667	0.205	255		7	4	249	62250	0.762	255		7	11	668	60727	1517	255		7	6	718	119667	1060	255		7	5	603	120600	0.972	255
8	1	41	41	0.115	255		8	18	1061	58944	0.915	255		8	4	228	57	0.514	255		8	9	682	75778	0.818	255		8	0	0	NaN	0	NaN
9	0	0	NaN	0	NaN		9	7	420	60	0.687	255		9	4	249	62250	0.704	255		9	2	224	112	0.519	255		9	3	303	101	0.948	255
10	1	43	43	0.146	255		10	6	284	47333	0.370	255		10	0	0	NaN	0	NaN		10	6	626	104333	1592	255		10	2	100	50	0.205	255
11	2	132	66	0.385	255		11	8	381	47625	0.471	255		11	6	306	51	1065	255		11	4	271	67750	0.466	255		11	2	228	114	0.944	255
12	6	189	31500	0.669	255		12	11	602	54727	1047	255		12	1	161	161	0.746	255		12	8	626	78250	0.860	255		12	0	0	NaN	0	NaN
13	5	187	37400	0.478	255		13	7	266	38	0.497	255		13	4	279	69750	2123	255		13	4	317	79250	0.431	255		13	1	104	104	0.389	255
14	4	142	35500	0.590	255		14	8	497	62125	0.859	255		14	1	65	65	0.250	255		14	4	307	76750	1188	255		14	4	240	60	1223	255
15	9	593	65889	2897	255		Mean	6.71429						15	5	315	63	0.940	255		15	3	241	80333	0.676	255		15	4	336	84	0.996	255
16	4	81	20250	0.468	255									16	2	191	95500	0.813	255		16	2	259	129500	0.956	255		16	3	355	118333	0.810	255
17	3	157	52333	0.580	255									17	2	102	51	0.386	255		17	2	186	93	0.522	255		17	7	760	108571	1821	255
18	5	201	40200	0.357	255									18	3	171	57	0.645	255		18	1	152	152	0.598	255		18	4	382	95500	0.509	255
19	7	300	42857	0.849	255										4.55556						19	1	3	3	0.008	255		19	6	585	97500	1006	255
20	3	103	34333	0.400	255																20	2	43	21500	0.188	255		20	4	321	80250	0.667	255
21	7	295	42143	0.780	255																21	2	52	26	0.140	255		21	3	229	76333	0.536	255
22	3	123	41	0.291	255																22	3	183	61	0.648	255		22	1	111	111	0.415	255
23	1	80	80	0.182	255																23	1	154	154	0.643	255		23	4	270	67500	0.644	255
24	5	202	40400	0.584	255																24	1	116	116	0.331	255		24	3	234	78	0.712	255
Mean	4.08333																				25	2	173	86500	0.326	255		25	2	45	22500	0.190	255
																					26	0	0	NaN	0	NaN		26	8	440	55	1219	255
																					27	2	245	122500	0.761	255		27	5	409	81800	1170	255
																					28	1	91	91	0.321	255			3.11111
																					29	2	189	94500	0.823	255
																					30	2	127	63500	0.731	255
																					31	1	147	147	0.834	255
																						2.96774
p286
	NHE1_CN
1	29.1346
2	32.0286
3
4
5	9.66667
Mean	23.61
NHE1-CN
	1	36	846	23500	1275	255		1	14	611	43643	1641	255		1	23	1247	54217	1290	255
	2	63	3035	48175	3781	255		2	13	987	75923	2677	255		2	28	1716	61286	1721	255
	3	41	2516	61366	4407	255		3	16	620	38750	1443	255		3	4	333	83250	0.962	255
	4	25	1187	47480	2387	255		4	69	4566	66174	4054	255		4	5	430	86000	1532	255
	5	34	836	24588	1140	255		5	45	3682	81822	3548	255		5	4	221	55250	0.786	255
	6	53	2246	42377	4018	255		6	17	1042	61294	2027	255		6	3	112	37333	0.366	255
	7	27	919	34037	2642	255		7	42	2274	54143	3998	255		7	16	1154	72125	1905	255
	8	21	1165	55476	3148	255		8	20	891	44550	1327	255		8	6	249	41500	0.926	255
	9	43	2103	48907	2426	255		9	34	1472	43294	4000	255		9	1	8	8000	0.038	255
	10	37	1384	37405	2035	255		10	40	2313	57825	4974	255		10	13	553	42538	0.888	255
	11	52	698	13423	0.775	255		11	12	614	51167	1072	255		11	9	572	63556	0.515	255
	12	43	697	16209	1946	255		12	21	747	35571	2088	255		12	1	1	1000	0.003	255
	13	45	1352	30044	2845	255		13	51	2425	47549	3791	255		13	12	875	72917	2597	255
	14	8	200	25000	0.658	255		14	5	17	3400	0.042	255		14	7	413	59000	0.799	255
	15	61	1010	16557	2898	255		15	38	1760	46316	3286	255		15	12	790	65833	0.821	255
	16	19	838	44105	1824	255		16	58	1393	24017	3605	255		16	1	88	88000	0.319	255
	17	23	620	26957	2115	255		17	37	2494	67405	3348	255		17	0	0	NaN	0.000	NaN
	18	32	1391	43469	2174	255		18	32	1764	55125	3144	255		18	4	48	12000	0.223	255
	19	4	111	27750	0.289	255		19	25	1033	41320	2235	255		19	4	240	60000	1377	255
	20	13	38	2923	0.117	255		20	59	1960	33220	3051	255		20	19	1295	68158	1462	255
	21	7	592	84571	1882	255		21	23	696	30261	1373	255		21	16	801	50062	1494	255
	22	36	1398	38833	3921	255		22	40	2419	60475	2529	255		22	2	156	78000	0.537	255
	23	61	1735	28443	3360	255		23	33	1220	36970	2876	255		23	6	694	115667	1593	255
	24	62	1477	23823	3072	255		24	25	984	39360	3004	255		24	20	1278	63900	2226	255
	25	43	1568	36465	3847	255		25	30	720	24000	2463	255		25	24	1195	49792	1981	255
	26	60	1959	32650	4662	255		26	6	217	36167	1099	255		26	25	1701	68040	1363	255
	27	17	750	44118	1437	255		27	26	1131	43500	6009	255		27	6	384	64000	0.774	255
	28	83	1253	15096	3408	255		28	13	608	46769	2267	255		28	9	352	39111	0.937	255
	29	17	936	55059	2400	255		29	23	581	25261	1958	255		29	18	973	54056	1614	255
	30	8	173	21625	0.650	255		30	9	658	73111	2035	255		30	8	332	41500	0.890	255
	31	39	838	21487	2977	255		31	16	1190	74375	2103	255		31	6	351	58500	0.948	255
	32	12	233	19417	0.406	255		32	66	1490	22576	3454	255		32	2	257	128500	0.684	255
	33	32	1424	44500	2128	255		33	77	1553	20169	3087	255		33	5	302	60400	1618	255
	34	19	649	34158	3313	255		34	38	923	24289	1469	255			319
	35	25	947	37880	3624	255		35	48	1505	31354	2956	255			9.66667
	36	7	329	47000	0.847	255			1121
	37	39	404	10359	1264	255			32.0286
	38	18	564	31333	1852	255
	39	17	791	46529	3054	255
	40	29	340	11724	0.683	255
	41	19	367	19316	0.988	255
	42	6	301	50167	1837	255
	43	16	773	48312	4254	255
	44	20	262	13100	1018	255
	45	9	501	55667	1777	255
	46	0	0	NaN	0.000	NaN
	47	61	730	11967	2049	255
	48	12	320	26667	1205	255
	49	14	436	31143	1209	255
	50	10	512	51200	2813	255
	51	14	651	46500	2805	255
	52	23	67	2913	0.209	255
	53	1515
		29.1346
	NHE1 CN, P298	CN only P298	CN only P276
1	19.6829	1.48387	2.88889
2	19.5	1.26667	1.75
3	23.3261	1.54054	1.68966
4	22.7083	1	1.20588
5	17.641	1.6	2.17241
	102.858	6.89108	9.70684
	20.5717	1.37822	1.94137
NHE1-CN	P298						CN only	P298						CN only	P276
1	11	10999	1000	2692	255		1	0	0.000	NaN	0.000	NaN		1	3	5434	1811	0.427	255
2	29	28862	0.995	2731	255		2	2	1768	0.884	0.184	255		2	1	2860	2860	0.226	255
3	11	9127	0.830	1776	255		3	3	2938	0.979	0.298	255		3	2	6864	3432	0.909	255
4	24	21971	0.915	3608	255		4	0	0.000	NaN	0.000	NaN		4	4	6110	1528	1270	255
5	27	30942	1146	4051	255		5	3	2392	0.797	0.272	255		5	7	9283	1326	1646	255
6	28	38092	1360	4083	255		6	5	6786	1357	1057	255		6	2	3016	1508	0.659	255
7	14	15913	1137	3248	255		7	0	0.000	NaN	0.000	NaN		7	5	2444	0.489	0.481	255
8	9	9049	1005	1377	255		8	1	1118	1118	0.081	255		8	3	11571	3857	1522	255
9	15	11025	0.735	2327	255		9	1	0.026	0.026	0.003	255		9	6	6240	1040	0.494	255
10	13	10791	0.830	2420	255		10	3	3614	1205	0.316	255		10	4	11337	2834	0.789	255
11	19	19007	1000	2850	255		11	1	0.104	0.104	0.005	255		11	4	13495	3374	1419	255
12	10	14795	1479	4553	255		12	2	1248	0.624	0.143	255		12	4	10297	2574	0.677	255
13	24	24779	1032	3459	255		13	0	0.000	NaN	0.000	NaN		13	2	3718	1859	0.397	255
14	15	20645	1376	5879	255		14	0	0.000	NaN	0.000	NaN		14	2	3718	1859	1151	255
15	7	9257	1322	2323	255		15	0	0.000	NaN	0.000	NaN		15	2	1690	0.845	0.236	255
16	15	20645	1376	4269	255		16	2	4290	2145	0.664	255		16	2	2444	1222	0.368	255
17	18	16979	0.943	2368	255		17	0	0.000	NaN	0.000	NaN		17	1	3094	3094	0.382	255
18	10	8268	0.827	1591	255		18	1	1898	1898	0.325	255		18	5	6084	1217	0.896	255
19	16	14379	0.899	2187	255		19	7	10167	1452	1037	255		19	1	0.104	0.104	0.027	255
20	18	26574	1476	4798	255		20	0	0.000	NaN	0.000	NaN		20	2	0.156	0.078	0.043	255
21	23	26964	1172	4682	255		21	0	0.000	NaN	0.000	NaN		21	3	2340	0.780	0.525	255
22	33	43839	1328	5272	255		22	3	3094	1031	0.335	255		22	3	4758	1586	0.469	255
23	35	36142	1033	2952	255		23	2	2626	1313	0.384	255		23	4	8477	2119	0.871	255
24	47	63704	1355	5254	255		24	1	6552	6552	1502	255		24	3	7462	2487	0.375	255
25	33	49507	1500	4479	255		25	0	0.000	NaN	0.000	NaN		25	2	0.130	0.065	0.018	255
26	28	42669	1524	7031	255		26	1	2054	2054	0.157	255		26	3	4342	1447	0.961	255
27	24	36792	1533	7375	255		27	0	0.000	NaN	0.000	NaN		27	1	2028	2028	0.578	255
28	34	49299	1450	6551	255		28	2	3926	1963	0.490	255		28	1	0.338	0.338	0.052	255
29	20	21607	1080	3623	255		29	0	0.000	NaN	0.000	NaN		29	4	8399	2100	1344	255
30	17	19891	1170	3226	255		30	4	3718	0.930	0.470	255		30	2	3016	1508	0.322	255
31	13	15133	1164	3238	255		31	2	1794	0.897	0.173	255		31	1	3250	3250	0.543	255
32	20	28004	1400	4676	255			46						32	7	10245	1464	1141	255
33	12	14405	1200	4009	255			1.48387						33	1	1430	1430	0.252	255
34	13	14405	1108	3803	255									34	1	0.364	0.364	0.126	255
35	12	10219	0.852	1704	255		1	1	0.494	0.494	0.081	255		35	2	8477	4238	1032	255
36	20	33646	1682	8397	255		2	1	0.130	0.130	0.016	255		36	4	8841	2210	1593	255
37	20	28238	1412	5105	255		3	3	2262	0.754	0.297	255			104
38	8	8294	1037	2039	255		4	0	0.000	NaN	0.000	NaN			2.88889
39	27	42565	1576	4679	255		5	0	0.000	NaN	0.000	NaN
40	22	25638	1165	4496	255		6	2	2080	1040	0.154	255
41	13	17187	1322	2293	255		7	1	1118	1118	0.143	255		1	5	4888	0.978	0.363	255
	807						8	4	3198	0.800	0.298	255		2	1	0.078	0.078	0.011	255
	19.6829						9	2	1430	0.715	0.141	255		3	0	0.000	NaN	0.000	NaN
							10	1	0.052	0.052	0.007	255		4	1	0.702	0.702	0.099	255
							11	3	2262	0.754	0.313	255		5	1	1352	1352	0.192	255
							12	5	6916	1383	0.844	255		6	3	5122	1707	0.670	255
1	33	50391	1527	5489	255		13	1	1430	1430	0.135	255		7	2	2288	1144	0.363	255
2	25	44905	1796	4819	255		14	0	0.000	NaN	0.000	NaN		8	2	0.988	0.494	0.095	255
3	14	17161	1226	3266	255		15	0	0.000	NaN	0.000	NaN		9	1	1378	1378	0.287	255
4	31	41550	1340	2799	255		16	1	1118	1118	0.298	255		10	2	1690	0.845	0.242	255
5	27	35284	1307	6607	255		17	0	0.000	NaN	0.000	NaN		11	2	1768	0.884	0.271	255
6	12	25586	2132	5403	255		18	0	0.000	NaN	0.000	NaN		12	1	1586	1586	0.131	255
7	21	37832	1802	5030	255		19	0	0.000	NaN	0.000	NaN		13	0	0.000	NaN	0.000	NaN
8	28	44437	1587	5511	255		20	0	0.000	NaN	0.000	NaN		14	1	1118	1118	0.234	255
9	9	15887	1765	3740	255		21	0	0.000	NaN	0.000	NaN		15	4	5486	1372	0.402	255
10	21	32086	1528	4198	255		22	0	0.000	NaN	0.000	NaN		16	4	3926	0.982	0.229	255
11	46	95400	2074	7686	255		23	2	0.546	0.273	0.049	255		17	0	0.000	NaN	0.000	NaN
12	18	37676	2093	8942	255		24	1	1482	1482	0.164	255		18	1	1092	1092	0.098	255
13	16	30656	1916	6418	255		25	1	0.026	0.026	0.005	255		19	1	0.234	0.234	0.058	255
14	19	32112	1690	8104	255		26	3	2184	0.728	0.321	255		20	2	2808	1404	0.317	255
15	14	13677	0.977	3716	255		27	2	1560	0.780	0.156	255		21	2	2886	1443	0.273	255
16	13	24077	1852	7007	255		28	2	2418	1209	0.551	255		22	1	0.520	0.520	0.078	255
17	24	44255	1844	6466	255		29	0	0.000	NaN	0.000	NaN		23	2	2574	1287	0.326	255
18	17	28810	1695	7093	255		30	2	1534	0.767	0.121	255		24	3	6266	2089	0.583	255
19	24	26938	1122	4635	255			38						25	2	2756	1378	0.541	255
20	8	6422	0.803	1075	255			1.26667						26	1	0.624	0.624	0.161	255
21	21	25820	1230	4089	255									27	1	1274	1274	0.199	255
22	23	30448	1324	4113	255		1	0	0.000	NaN	0.000	NaN		28	3	3484	1161	0.335	255
23	17	30188	1776	4430	255		2	1	0.936	0.936	0.086	255			49
24	19	28784	1515	3175	255		3	1	0.780	0.780	0.063	255			1.75
25	30	40640	1355	5685	255		4	1	0.390	0.390	0.038	255
26	27	55149	2043	7452	255		5	1	1118	1118	0.116	255		1	5	5512	1102	0.599	255
27	28	42773	1528	4476	255		6	1	1040	1040	0.097	255		2	0	0.000	NaN	0.000	NaN
28	29	43423	1497	6352	255		7	2	1950	0.975	0.356	255		3	0	0.000	NaN	0.000	NaN
29	11	13105	1191	3003	255		8	2	1872	0.936	0.207	255		4	5	6422	1284	0.397	255
30	22	41004	1864	6742	255		9	1	1066	1066	0.093	255		5	1	1560	1560	0.266	255
31	42	59206	1410	6218	255		10	2	1586	0.793	0.178	255		6	1	1690	1690	0.105	255
32	19	29642	1560	5083	255		11	0	0.000	NaN	0.000	NaN		7	0	0.000	NaN	0.000	NaN
33	16	18799	1175	3756	255		12	2	0.832	0.416	0.177	255		8	5	5980	1196	0.482	255
34	11	17135	1558	3326	255		13	2	1196	0.598	0.244	255		9	3	2444	0.815	0.380	255
35	13	17603	1354	4230	255		14	3	2002	0.667	0.402	255		10	2	1534	0.767	0.134	255
36	17	21451	1262	6892	255		15	0	0.000	NaN	0.000	NaN		11	2	2522	1261	0.272	255
37	24	28836	1201	5924	255		16	6	4108	0.685	0.808	255		12	4	2730	0.683	0.143	255
38	11	11935	1085	2247	255		17	3	2236	0.745	0.601	255		13	1	0.832	0.832	0.093	255
39	7	10219	1460	2739	255		18	1	0.962	0.962	0.159	255		14	3	3640	1213	1265	255
40	14	35544	2539	8186	255		19	1	1196	1196	0.114	255		15	2	0.988	0.494	0.127	255
41	18	26834	1491	6631	255		20	0	0.000	NaN	0.000	NaN		16	1	1482	1482	0.233	255
42	12	21867	1822	9141	255		21	2	2132	1066	0.649	255		17	1	0.156	0.156	0.019	255
43	14	22049	1575	4508	255		22	1	2158	2158	0.241	255		18	1	1430	1430	0.161	255
44	14	21685	1549	5676	255		23	2	1092	0.546	0.104	255		19	0	0.000	NaN	0.000	NaN
45	12	15159	1263	4338	255		24	2	1144	0.572	0.099	255		20	0	0.000	NaN	0.000	NaN
46	6	7384	1231	1831	255		25	3	1560	0.520	0.136	255		21	1	1638	1638	0.150	255
	897						26	3	16589	5530	1984	255		22	0	0.000	NaN	0.000	NaN
	19.5						27	0	0.000	NaN	0.000	NaN		23	4	4342	1086	0.592	255
							28	0	0.000	NaN	0.000	NaN		24	0	0.000	NaN	0.000	NaN
1	21	16563	0.789	1360	255		29	1	0.182	0.182	0.033	255		25	2	1690	0.845	0.189	255
2	35	44073	1259	5957	255		30	8	6500	0.813	0.526	255		26	1	0.052	0.052	0.007	255
3	24	21347	0.889	6436	255		31	1	3146	3146	0.574	255		27	3	1300	0.433	0.267	255
4	29	24233	0.836	2986	255		32	0	0.000	NaN	0.000	NaN		28	1	1612	1612	0.629	255
5	20	21711	1086	4577	255		33	1	1014	1014	0.146	255		29	0	0.000	NaN	0.000	NaN
6	9	7072	0.786	1280	255		34	1	1014	1014	0.166	255			49
7	14	14951	1068	3688	255		35	1	2600	2600	0.713	255			1.68966
8	38	36948	0.972	4013	255		36	1	0.520	0.520	0.113	255
9	23	25092	1091	4091	255		37	0	0.000	NaN	0.000	NaN		1	0	0.000	NaN	0.000	NaN
10	32	37650	1177	6725	255			57						2	2	1326	0.663	0.259	255
11	41	48389	1180	5072	255			1.54054						3	2	1040	0.520	0.172	255
12	31	21295	0.687	4443	255									4	2	2470	1235	0.164	255
13	26	27900	1073	4119	255		1	1	1352	1352	0.269	255		5	4	3536	0.884	0.354	255
14	18	76965	4276	10667	255		2	3	3302	1101	0.367	255		6	2	1846	0.923	0.278	255
15	43	42695	0.993	5368	255		3	1	2236	2236	0.272	255		7	1	1066	1066	0.132	255
16	32	31800	0.994	7099	255		4	0	0.000	NaN	0.000	NaN		8	0	0.000	NaN	0.000	NaN
17	21	24467	1165	6761	255		5	1	1118	1118	0.132	255		9	0	0.000	NaN	0.000	NaN
18	15	19891	1326	5859	255		6	1	1118	1118	0.252	255		10	0	0.000	NaN	0.000	NaN
19	27	35622	1319	8776	255		7	2	1248	0.624	0.183	255		11	5	5772	1154	0.655	255
20	42	42071	1002	5946	255		8	0	0.000	NaN	0.000	NaN		12	1	1638	1638	0.084	255
21	15	14639	0.976	3910	255		9	1	1040	1040	0.120	255		13	1	1794	1794	0.116	255
22	19	14561	0.766	3197	255		10	0	0.000	NaN	0.000	NaN		14	3	2860	0.953	0.303	255
23	11	13235	1203	4451	255		11	0	0.000	NaN	0.000	NaN		15	2	0.624	0.312	0.142	255
24	29	25716	0.887	3189	255		12	1	1144	1144	0.166	255		16	2	1794	0.897	0.346	255
25	29	29980	1034	6822	255		13	0	0.000	NaN	0.000	NaN		17	0	0.000	NaN	0.000	NaN
26	7	7020	1003	1586	255		14	1	1404	1404	0.276	255		18	1	0.572	0.572	0.076	255
27	18	18357	1020	2494	255		15	2	0.780	0.390	0.139	255		19	1	1482	1482	0.147	255
28	16	16199	1012	3113	255		16	0	0.000	NaN	0.000	NaN		20	0	0.000	NaN	0.000	NaN
29	13	10349	0.796	2344	255		17	1	1170	1170	0.165	255		21	0	0.000	NaN	0.000	NaN
30	30	28056	0.935	3124	255		18	1	1144	1144	0.194	255		22	1	0.286	0.286	0.062	255
31	47	43891	0.934	5036	255		19	1	1248	1248	0.144	255		23	3	3822	1274	0.672	255
32	17	19111	1124	3338	255		20	1	0.104	0.104	0.019	255		24	1	0.962	0.962	0.199	255
33	19	17213	0.906	1741	255		21	1	1300	1300	0.225	255		25	0	0.000	NaN	0.000	NaN
34	14	15939	1138	4438	255		22	1	1300	1300	0.162	255		26	3	3822	1274	0.585	255
35	16	17317	1082	4023	255		23	3	2990	0.997	0.311	255		27	0	0.000	NaN	0.000	NaN
36	48	55071	1147	5429	255		24	1	0.286	0.286	0.025	255		28	0	0.000	NaN	0.000	NaN
37	14	9439	0.674	2429	255		25	1	0.780	0.780	0.137	255		29	1	0.156	0.156	0.035	255
38	13	10583	0.814	2070	255		26	3	1534	0.511	0.198	255		30	0	0.000	NaN	0.000	NaN
39	27	21399	0.793	4380	255		27	0	0.000	NaN	0.000	NaN		31	0	0.000	NaN	0.000	NaN
40	20	32294	1615	5701	255		28	1	1326	1326	0.253	255		32	1	1508	1508	0.412	255
41	19	37286	1962	7085	255		29	3	1378	0.459	0.378	255		33	1	1898	1898	0.443	255
42	14	13547	0.968	5880	255		30	2	2054	1027	0.544	255		34	1	1248	1248	0.261	255
43	17	13807	0.812	2381	255		31	1	1352	1352	0.293	255			41
44	26	18071	0.695	1410	255		32	1	0.754	0.754	0.101	255			1.20588
45	18	13261	0.737	2047	255		33	0	0.000	NaN	0.000	NaN
46	16	12455	0.778	2643	255		34	0	0.000	NaN	0.000	NaN		1	2	3484	1742	0.517	255
	1073						35	1	0.078	0.078	0.021	255		2	1	0.364	0.364	0.024	255
	23.3261						36	2	1144	0.572	0.178	255		3	2	3406	1703	0.347	255
							37	1	0.468	0.468	0.096	255		4	4	3796	0.949	0.391	255
							38	1	0.572	0.572	0.115	255		5	1	1196	1196	0.119	255
1	27	33282	1233	3646	255		39	0	0.000	NaN	0.000	NaN		6	3	2132	0.711	0.136	255
2	23	24311	1057	2785	255		40	1	0.520	0.520	0.094	255		7	1	0.988	0.988	0.108	255
3	25	26678	1067	3417	255		41	0	0.000	NaN	0.000	NaN		8	0	0.000	NaN	0.000	NaN
4	26	28108	1081	2371	255		42	0	0.000	NaN	0.000	NaN		9	2	3068	1534	0.328	255
5	28	29824	1065	2720	255			42						10	2	2912	1456	0.416	255
6	13	9725	0.748	1120	255			1						11	3	3198	1066	0.665	255
7	35	43397	1240	3303	255									12	0	0.000	NaN	0.000	NaN
8	25	32996	1320	3798	255		1	0	0.000	NaN	0.000	NaN		13	2	2600	1300	0.392	255
9	17	20411	1201	2356	255		2	3	1612	0.537	0.123	255		14	1	1976	1976	0.278	255
10	38	42825	1127	4169	255		3	0	0.000	NaN	0.000	NaN		15	2	3432	1716	0.693	255
11	50	68280	1366	5168	255		4	4	4888	1222	0.248	255		16	4	6760	1690	0.916	255
12	20	19267	0.963	3182	255		5	0	0.000	NaN	0.000	NaN		17	1	0.260	0.260	0.034	255
13	15	15679	1045	2220	255		6	3	2262	0.754	0.136	255		18	5	3172	0.634	0.422	255
14	28	28758	1027	2132	255		7	3	2860	0.953	0.164	255		19	3	3302	1101	0.348	255
15	36	43241	1201	4186	255		8	1	1508	1508	0.187	255		20	4	4784	1196	0.349	255
16	16	13911	0.869	2031	255		9	1	1248	1248	0.371	255		21	3	1508	0.503	0.212	255
17	12	9985	0.832	2630	255		10	2	1898	0.949	0.678	255		22	2	2236	1118	0.354	255
18	22	30370	1380	4502	255		11	1	1378	1378	0.246	255		23	3	4524	1508	0.278	255
19	13	17447	1342	1850	255		12	3	1716	0.572	0.199	255		24	5	2704	0.541	0.188	255
20	12	16719	1393	3340	255		13	4	3588	0.897	0.281	255		25	2	2418	1209	0.423	255
21	14	19527	1395	4204	255		14	0	0.000	NaN	0.000	NaN		26	2	1560	0.780	0.179	255
22	17	17213	1013	4623	255		15	2	2730	1365	0.243	255		27	1	1690	1690	0.227	255
23	16	14717	0.920	4994	255		16	1	0.988	0.988	0.334	255		28	0	0.000	NaN	0.000	NaN
24	17	21425	1260	7208	255		17	0	0.000	NaN	0.000	NaN		29	2	2054	1027	0.169	255
	545						18	0	0.000	NaN	0.000	NaN			63
	22.7083						19	4	2236	0.559	0.482	255			2.17241
							20	0	0.000	NaN	0.000	NaN
							21	1	0.884	0.884	0.138	255
1	21	27874	1327	4388	255		22	1	0.884	0.884	0.045	255
2	24	22101	0.921	4343	255		23	1	1378	1378	0.435	255
3	23	16875	0.734	1574	255		24	4	1742	0.436	0.283	255
4	17	21867	1286	5326	255		25	0	0.000	NaN	0.000	NaN
5	20	20931	1047	2086	255		26	4	2652	0.663	0.378	255
6	25	25248	1010	2551	255		27	0	0.000	NaN	0.000	NaN
7	25	22465	0.899	2215	255		28	3	1690	0.563	0.219	255
8	18	12845	0.714	1970	255		29	1	0.624	0.624	0.080	255
9	11	10219	0.929	1871	255		30	1	0.910	0.910	0.458	255
10	20	22465	1123	2236	255			48
11	17	22153	1303	3094	255			1.6
12	16	17967	1123	3049	255
13	17	21373	1257	3683	255
14	18	20151	1120	1487	255
15	7	5564	0.795	1519	255
16	9	8789	0.977	2782	255
17	12	14847	1237	2818	255
18	10	10999	1100	1407	255
19	8	10531	1316	2505	255
20	18	28706	1595	6649	255
21	27	25196	0.933	3605	255
22	28	35440	1266	5385	255
23	29	25586	0.882	2138	255
24	35	66148	1890	9334	255
25	19	21841	1150	4267	255
26	17	27380	1611	5174	255
27	9	7228	0.803	1138	255
28	15	20489	1366	3942	255
29	22	24337	1106	4270	255
30	10	9335	0.933	1539	255
31	14	14093	1007	2201	255
32	12	15263	1272	2534	255
33	6	3822	0.637	0.444	255
34	22	21451	0.975	3899	255
35	14	10739	0.767	0.968	255
36	7	6240	0.891	1116	255
37	18	14847	0.825	1683	255
38	25	32450	1298	5241	255
39	23	19787	0.860	1866	255
	688
	17.641

## Sheet: Fig3b
ITC data for the averages reported in 3B
Fig3b (NHE1ctΔ92)
Cell	Cell conc (mM)	Syringe	NHE1 Residues	Syringe conc (mM)	Kd (nM)	Date_run
CN370	0.005	NHE1_680-723	680-723	0.055	18.85	10212017
CN370	0.005	NHE1_680-723	680-723	0.055	23.19	10222017
				average	21.02
				stdev	2.17

## Sheet: Figure 4b
time (h)	S693	S723	S726	S785	T779	S771
0.964306	276972	238583	152556	213881	425517	66640
2.14292	277079	239533	152737	208071	399234	64631.9
3.32181	270984	230205	151074	206793	373746	69381.3
4.50069	268327	234552	145645	198193	338944	62532.4
5.67931	278989	232729	154715	198800	304731	63897.8
6.85792	278511	235752	150353	195565	282083	58515.6
8.03681	272829	230733	149822	202095	241998	65137.6
9.21542	282472	229904	150039	200832	215514	53794
10.394	272210	235939	147882	195585	197539	57884.3
11.5726	272348	231961	147310	195162	168086	64951
12.7515	274607	244740	146852	194106	153510	56591.2
13.9301	265626	233044	143398	183991	139159	61295.6
15.1088	275947	227933	144553	189405	127847	54939.8
16.2874	272442	243010	141314	187145	111310	60497.6
17.4662	272149	234658	140137	184809	107001	56767.6
18.6449	272812	232647	139519	182523	92972.7	58929.7
19.8235	263611	230647	146552	176147	88731.9	56846.9
21.0021	265911	225638	144703	172515	79040.9	65157.5
22.181	276635	224287	143757	177989	73470.9	60800
23.3596	275217	232243	146784	182069	65652.7	59344.7
24.5382	267343	233148	142953	176144	65864.9	59446.4
25.7171	270517	225473	142516	177890	62561.6	54537.5
26.896	275840	236722	141097	174460	57561.6	53630.1
28.0746	273874	229712	147964	178315	58748.2	51714
29.2532	280537	233824	145439	181329	57787.9	52022.9
30.4321	269686	231420	146959	174826	45486.3	56253.6
31.611	270477	229743	145006	167362	48370.7	54750.2
32.7896	277133	237466	142837	175747	45551.9	51311
33.9682	269861	232676	142837	172106	49246.3	54704.1
35.1471	269420	226791	152399	172052	43893.5	49433
36.3257	264466	233155	146756	174108	48048.4	51240
37.5043	275476	228239	142039	173324	39220.8	43113
38.6829	273177	234811	150106	170373	43217.9	54843.1
39.8618	263017	229925	146194	163929	39946.5	46920
41.0404	271035	232295	146541	171568	29961	54506.8
42.219	272005	233498	144707	171942	40681	55290.4
43.3976	274090	226717	146559	175138	42594	52557
44.5765	271842	226330	138905	169309	32610	47295
45.7551	272309	222583	145488	163765	33725	46836
46.9338	274340	233528	143181	163242	25435.3	45304
48.1126	271341	229461	145323	174010	37248.6	46629
49.2915	270204	233115	138935	161223	27573	47125
50.4701	270626	232430	135765	164010	32860	42664
51.6487	279268	232325	143717	166418	32291	45660
52.8276	275025	228386	149194	168610	28741	46858
54.0065	266136	233701	150870	161663	32244	45320
55.1851	264848	225231	147263	158021	20323	46770
56.3638	270036	233365	130877	166498	25932	45990
57.5426	270606	233994	140021	160500	24701	43287
58.7215	271037	224393	146766	159029	34174.8	36985.7
59.9001	269420	228761	146825	162298	17931	39652
61.0787	268638	223092	142580	158488	25553	38991
62.2576	276770	219722	138961	152959	20126	41545

## Sheet: Figure4c
IF 12 29.08.18
WT C2
Cell 1:					Cell 2:					Cell 3:					Cell 4:					Cell 5:					Cell 6:					Cell 7:					Cell 8:					Cell 9:					Cell 10:
X	Y	X norm	Y		X	Y	X norm	Y		X	Y	X norm	Y		X	Y	X norm	Y		X	Y	X norm	Y		X	Y	X norm	Y		X	Y	X norm	Y		X	Y	X norm	Y		X	Y	X norm	Y		X	Y	X norm	Y
0	153333	0	153.333		0	116667	0	116.667		0	83333	0	83.333		0	83333	0	83.333		0	100000	0	100		0	116667	0	116.667		0	170000	0	170		0	153333	0	153.333		0	153333	0	153.333		0	220000	0	220
1	153333	0.00724638	153.333		1	121914	0.00694444	121.914		1	83333	0.00483092	83.333		1	93501	0.00581395	93.501		1	83333	0.00609756	83.333		1	123997	0.00980392	123.997		1	170000	0.0102041	170		1	153333	0.0107527	153.333		1	141239	0.00632911	141.239		1	204202	0.00671141	204.202
2	153333	0.0144928	153.333		2	117901	0.0138889	117.901		2	85839	0.00966184	85.839		2	87597	0.0116279	87.597		2	84959	0.0121951	84.959		2	121242	0.0196078	121.242		2	181912	0.0204082	181.912		2	153333	0.0215054	153.333		2	152596	0.0126582	152.596		2	203333	0.0134228	203.333
3	149590	0.0217391	149.59		3	116667	0.0208333	116.667		3	93699	0.0144928	93.699		3	83333	0.0174419	83.333		3	100000	0.0182927	100		3	121857	0.0294118	121.857		3	177344	0.0306122	177.344		3	153333	0.0322581	153.333		3	153333	0.0189873	153.333		3	199866	0.0201342	199.866
4	153333	0.0289855	153.333		4	116667	0.0277778	116.667		4	83333	0.0193237	83.333		4	83333	0.0232558	83.333		4	86585	0.0243902	86.585		4	125458	0.0392157	125.458		4	175414	0.0408163	175.414		4	153333	0.0430108	153.333		4	153333	0.0253165	153.333		4	204004	0.0268456	204.004
5	153333	0.0362319	153.333		5	128704	0.0347222	128.704		5	83333	0.0241546	83.333		5	83333	0.0290698	83.333		5	83333	0.0304878	83.333		5	116667	0.0490196	116.667		5	176164	0.0510204	176.164		5	153333	0.0537634	153.333		5	153333	0.0316456	153.333		5	193714	0.033557	193.714
6	153333	0.0434783	153.333		6	133333	0.0416667	133.333		6	92113	0.0289855	92.113		6	83333	0.0348837	83.333		6	88211	0.0365854	88.211		6	119435	0.0588235	119.435		6	179586	0.0612245	179.586		6	153333	0.0645161	153.333		6	162362	0.0379747	162.362		6	183036	0.0402685	183.036
7	153333	0.0507246	153.333		7	127778	0.0486111	127.778		7	88601	0.0338164	88.601		7	83333	0.0406977	83.333		7	100000	0.0426829	100		7	123946	0.0686275	123.946		7	186667	0.0714286	186.667		7	153333	0.0752688	153.333		7	157166	0.0443038	157.166		7	187842	0.0469799	187.842
8	153333	0.057971	153.333		8	128395	0.0555556	128.395		8	86083	0.0386473	86.083		8	83505	0.0465116	83.505		8	100000	0.0487805	100		8	131827	0.0784314	131.827		8	184855	0.0816327	184.855		8	153333	0.0860215	153.333		8	160207	0.0506329	160.207		8	186667	0.0536913	186.667
9	153333	0.0652174	153.333		9	125000	0.0625	125		9	87492	0.0434783	87.492		9	83333	0.0523256	83.333		9	100000	0.054878	100		9	133333	0.0882353	133.333		9	171985	0.0918367	171.985		9	153333	0.0967742	153.333		9	161024	0.056962	161.024		9	184433	0.0604027	184.433
10	153333	0.0724638	153.333		10	127160	0.0694444	127.16		10	95491	0.0483092	95.491		10	88372	0.0581395	88.372		10	100000	0.0609756	100		10	133333	0.0980392	133.333		10	186493	0.102041	186.493		10	152596	0.107527	152.596		10	156663	0.0632911	156.663		10	170447	0.0671141	170.447
11	153333	0.0797101	153.333		11	133333	0.0763889	133.333		11	91626	0.0531401	91.626		11	98450	0.0639535	98.45		11	92276	0.0670732	92.276		11	133333	0.107843	133.333		11	187562	0.112245	187.562		11	153333	0.11828	153.333		11	168312	0.0696203	168.312		11	177253	0.0738255	177.253
12	153333	0.0869565	153.333		12	133333	0.0833333	133.333		12	83333	0.057971	83.333		12	92059	0.0697674	92.059		12	93089	0.0731707	93.089		12	128143	0.117647	128.143		12	194580	0.122449	194.58		12	153333	0.129032	153.333		12	168985	0.0759494	168.985		12	173317	0.0805369	173.317
13	161052	0.0942029	161.052		13	133333	0.0902778	133.333		13	83905	0.0628019	83.905		13	96241	0.0755814	96.241		13	93902	0.0792683	93.902		13	126208	0.127451	126.208		13	198780	0.132653	198.78		13	153333	0.139785	153.333		13	161668	0.0822785	161.668		13	170000	0.0872483	170
14	157335	0.101449	157.335		14	136296	0.0972222	136.296		14	84325	0.0676329	84.325		14	83333	0.0813953	83.333		14	94715	0.0853659	94.715		14	120082	0.137255	120.082		14	196531	0.142857	196.531		14	153333	0.150538	153.333		14	170000	0.0886076	170		14	170000	0.0939597	170
15	163762	0.108696	163.762		15	150000	0.104167	150		15	83333	0.0724638	83.333		15	83333	0.0872093	83.333		15	100000	0.0914634	100		15	132987	0.147059	132.987		15	203063	0.153061	203.063		15	153333	0.16129	153.333		15	170000	0.0949367	170		15	170000	0.100671	170
16	168719	0.115942	168.719		16	133333	0.111111	133.333		16	90351	0.0772947	90.351		16	97377	0.0930233	97.377		16	86992	0.097561	86.992		16	133333	0.156863	133.333		16	208331	0.163265	208.331		16	153387	0.172043	153.387		16	170000	0.101266	170		16	174459	0.107383	174.459
17	170000	0.123188	170		17	134074	0.118056	134.074		17	87581	0.0821256	87.581		17	90851	0.0988372	90.851		17	100000	0.103659	100		17	133333	0.166667	133.333		17	212253	0.173469	212.253		17	153333	0.182796	153.333		17	169968	0.107595	169.968		17	185423	0.114094	185.423
18	168582	0.130435	168.582		18	153333	0.125	153.333		18	98551	0.0869565	98.551		18	98711	0.104651	98.711		18	100000	0.109756	100		18	133333	0.176471	133.333		18	220000	0.183673	220		18	154374	0.193548	154.374		18	170000	0.113924	170		18	184306	0.120805	184.306
19	170000	0.137681	170		19	153333	0.131944	153.333		19	89892	0.0917874	89.892		19	100000	0.110465	100		19	100000	0.115854	100		19	133333	0.186275	133.333		19	221020	0.193878	221.02		19	168343	0.204301	168.343		19	176225	0.120253	176.225		19	186667	0.127517	186.667
20	170000	0.144928	170		20	153333	0.138889	153.333		20	92014	0.0966184	92.014		20	94375	0.116279	94.375		20	100000	0.121951	100		20	133333	0.196078	133.333		20	235986	0.204082	235.986		20	162065	0.215054	162.065		20	175122	0.126582	175.122		20	186438	0.134228	186.438
21	170000	0.152174	170		21	153333	0.145833	153.333		21	92208	0.101449	92.208		21	89643	0.122093	89.643		21	100000	0.128049	100		21	133333	0.205882	133.333		21	235646	0.214286	235.646		21	160860	0.225806	160.86		21	178658	0.132911	178.658		21	178816	0.14094	178.816
22	170000	0.15942	170		22	153333	0.152778	153.333		22	99922	0.10628	99.922		22	92744	0.127907	92.744		22	98780	0.134146	98.78		22	133333	0.215686	133.333		22	247711	0.22449	247.711		22	168767	0.236559	168.767		22	173376	0.139241	173.376		22	184507	0.147651	184.507
23	170000	0.166667	170		23	153333	0.159722	153.333		23	95679	0.111111	95.679		23	100000	0.133721	100		23	100000	0.140244	100		23	133333	0.22549	133.333		23	258776	0.234694	258.776		23	167657	0.247312	167.657		23	178847	0.14557	178.847		23	186637	0.154362	186.637
24	170000	0.173913	170		24	164444	0.166667	164.444		24	94928	0.115942	94.928		24	100000	0.139535	100		24	97154	0.146341	97.154		24	147451	0.235294	147.451		24	275217	0.244898	275.217		24	170000	0.258065	170		24	174270	0.151899	174.27		24	186667	0.161074	186.667
25	170000	0.181159	170		25	166605	0.173611	166.605		25	89381	0.120773	89.381		25	100000	0.145349	100		25	100000	0.152439	100		25	141961	0.245098	141.961		25	287526	0.255102	287.526		25	173708	0.268817	173.708		25	176962	0.158228	176.962		25	199397	0.167785	199.397
26	171911	0.188406	171.911		26	165062	0.180556	165.062		26	99323	0.125604	99.323		26	100000	0.151163	100		26	100000	0.158537	100		26	133333	0.254902	133.333		26	295782	0.265306	295.782		26	171773	0.27957	171.773		26	186667	0.164557	186.667		26	189039	0.174497	189.039
27	175072	0.195652	175.072		27	170000	0.1875	170		27	100000	0.130435	100		27	100000	0.156977	100		27	100000	0.164634	100		27	139216	0.264706	139.216		27	310748	0.27551	310.748		27	170000	0.290323	170		27	189431	0.170886	189.431		27	186667	0.181208	186.667
28	184461	0.202899	184.461		28	170000	0.194444	170		28	100000	0.135266	100		28	100000	0.162791	100		28	100000	0.170732	100		28	153333	0.27451	153.333		28	328095	0.285714	328.095		28	178126	0.301075	178.126		28	202068	0.177215	202.068		28	186667	0.187919	186.667
29	190447	0.210145	190.447		29	176481	0.201389	176.481		29	100000	0.140097	100		29	100000	0.168605	100		29	100000	0.176829	100		29	153333	0.284314	153.333		29	359360	0.295918	359.36		29	173829	0.311828	173.829		29	199456	0.183544	199.456		29	191974	0.194631	191.974
30	188116	0.217391	188.116		30	186667	0.208333	186.667		30	100000	0.144928	100		30	100000	0.174419	100		30	100000	0.182927	100		30	153333	0.294118	153.333		30	404563	0.306122	404.563		30	186285	0.322581	186.285		30	203333	0.189873	203.333		30	196642	0.201342	196.642
31	202609	0.224638	202.609		31	189753	0.215278	189.753		31	100000	0.149758	100		31	100000	0.180233	100		31	100000	0.189024	100		31	153333	0.303922	153.333		31	419474	0.316327	419.474		31	190370	0.333333	190.37		31	203341	0.196203	203.341		31	197264	0.208054	197.264
32	203333	0.231884	203.333		32	194691	0.222222	194.691		32	100000	0.154589	100		32	100000	0.186047	100		32	100000	0.195122	100		32	153333	0.313725	153.333		32	419160	0.326531	419.16		32	203333	0.344086	203.333		32	203189	0.202532	203.189		32	203333	0.214765	203.333
33	211903	0.23913	211.903		33	203333	0.229167	203.333		33	100000	0.15942	100		33	100000	0.19186	100		33	100000	0.20122	100		33	153333	0.323529	153.333		33	409728	0.336735	409.728		33	204860	0.354839	204.86		33	218523	0.208861	218.523		33	203333	0.221477	203.333
34	214539	0.246377	214.539		34	205185	0.236111	205.185		34	100000	0.164251	100		34	103651	0.197674	103.651		34	105691	0.207317	105.691		34	162593	0.333333	162.593		34	380136	0.346939	380.136		34	217670	0.365591	217.67		34	220000	0.21519	220		34	203506	0.228188	203.506
35	227246	0.253623	227.246		35	220000	0.243056	220		35	100000	0.169082	100		35	109302	0.203488	109.302		35	100000	0.213415	100		35	170000	0.343137	170		35	347483	0.357143	347.483		35	221434	0.376344	221.434		35	220000	0.221519	220		35	203333	0.234899	203.333
36	236667	0.26087	236.667		36	220000	0.25	220		36	100000	0.173913	100		36	116667	0.209302	116.667		36	100000	0.219512	100		36	176517	0.352941	176.517		36	340000	0.367347	340		36	232903	0.387097	232.903		36	244051	0.227848	244.051		36	203333	0.241611	203.333
37	242758	0.268116	242.758		37	230185	0.256944	230.185		37	104051	0.178744	104.051		37	116667	0.215116	116.667		37	100000	0.22561	100		37	186487	0.362745	186.487		37	337709	0.377551	337.709		37	244373	0.397849	244.373		37	241714	0.234177	241.714		37	204628	0.248322	204.628
38	253333	0.275362	253.333		38	240370	0.263889	240.37		38	104762	0.183575	104.762		38	122481	0.22093	122.481		38	100000	0.231707	100		38	186667	0.372549	186.667		38	323458	0.387755	323.458		38	258853	0.408602	258.853		38	236667	0.240506	236.667		38	212885	0.255034	212.885
39	253018	0.282609	253.018		39	250556	0.270833	250.556		39	101859	0.188406	101.859		39	133333	0.226744	133.333		39	100000	0.237805	100		39	196182	0.382353	196.182		39	331663	0.397959	331.663		39	275428	0.419355	275.428		39	254388	0.246835	254.388		39	208255	0.261745	208.255
40	257114	0.289855	257.114		40	275432	0.277778	275.432		40	100000	0.193237	100		40	137519	0.232558	137.519		40	100000	0.243902	100		40	208498	0.392157	208.498		40	324638	0.408163	324.638		40	300441	0.430108	300.441		40	270000	0.253165	270		40	204210	0.268456	204.21
41	278423	0.297101	278.423		41	276667	0.284722	276.667		41	100000	0.198068	100		41	153333	0.238372	153.333		41	100000	0.25	100		41	211176	0.401961	211.176		41	338188	0.418367	338.188		41	341177	0.44086	341.177		41	278101	0.259494	278.101		41	213833	0.275168	213.833
42	296049	0.304348	296.049		42	283333	0.291667	283.333		42	106049	0.202899	106.049		42	154496	0.244186	154.496		42	115854	0.256098	115.854		42	226228	0.411765	226.228		42	350204	0.428571	350.204		42	399747	0.451613	399.747		42	296345	0.265823	296.345		42	221454	0.281879	221.454
43	311960	0.311594	311.96		43	300185	0.298611	300.185		43	109662	0.207729	109.662		43	170000	0.25	170		43	101626	0.262195	101.626		43	240986	0.421569	240.986		43	354688	0.438776	354.688		43	436865	0.462366	436.865		43	306667	0.272152	306.667		43	218881	0.288591	218.881
44	307633	0.318841	307.633		44	325185	0.305556	325.185		44	101118	0.21256	101.118		44	179735	0.255814	179.735		44	116667	0.268293	116.667		44	268693	0.431373	268.693		44	373673	0.44898	373.673		44	439808	0.473118	439.808		44	315973	0.278481	315.973		44	226626	0.295302	226.626
45	290000	0.326087	290		45	365000	0.3125	365		45	115564	0.217391	115.564		45	199277	0.261628	199.277		45	116667	0.27439	116.667		45	300196	0.441176	300.196		45	383197	0.459184	383.197		45	424464	0.483871	424.464		45	363161	0.28481	363.161		45	234653	0.302013	234.653
46	290000	0.333333	290		46	393086	0.319444	393.086		46	114198	0.222222	114.198		46	204866	0.267442	204.866		46	112602	0.280488	112.602		46	310588	0.45098	310.588		46	371355	0.469388	371.355		46	387957	0.494624	387.957		46	404067	0.291139	404.067		46	227942	0.308725	227.942
47	260011	0.34058	260.011		47	428642	0.326389	428.642		47	116667	0.227053	116.667		47	229636	0.273256	229.636		47	116667	0.286585	116.667		47	326339	0.460784	326.339		47	391354	0.479592	391.354		47	350932	0.505376	350.932		47	437371	0.297468	437.371		47	235113	0.315436	235.113
48	264203	0.347826	264.203		48	460000	0.333333	460		48	116667	0.231884	116.667		48	258372	0.27907	258.372		48	116667	0.292683	116.667		48	367451	0.470588	367.451		48	390937	0.489796	390.937		48	341613	0.516129	341.613		48	475594	0.303797	475.594		48	245750	0.322148	245.75
49	266639	0.355072	266.639		49	484691	0.340278	484.691		49	116667	0.236715	116.667		49	301008	0.284884	301.008		49	116667	0.29878	116.667		49	402092	0.480392	402.092		49	406667	0.5	406.667		49	353799	0.526882	353.799		49	527722	0.310127	527.722		49	241141	0.328859	241.141
50	256484	0.362319	256.484		50	466296	0.347222	466.296		50	116667	0.241546	116.667		50	357442	0.290698	357.442		50	116667	0.304878	116.667		50	394716	0.490196	394.716		50	406667	0.510204	406.667		50	353664	0.537634	353.664		50	556494	0.316456	556.494		50	257304	0.33557	257.304
51	253333	0.369565	253.333		51	420556	0.354167	420.556		51	123671	0.246377	123.671		51	397193	0.296512	397.193		51	116667	0.310976	116.667		51	390000	0.5	390		51	405313	0.520408	405.313		51	353233	0.548387	353.233		51	546153	0.322785	546.153		51	265976	0.342282	265.976
52	251075	0.376812	251.075		52	398642	0.361111	398.642		52	133333	0.251208	133.333		52	400177	0.302326	400.177		52	124390	0.317073	124.39		52	348029	0.509804	348.029		52	402654	0.530612	402.654		52	378762	0.55914	378.762		52	500717	0.329114	500.717		52	279728	0.348993	279.728
53	237948	0.384058	237.948		53	366543	0.368056	366.543		53	133333	0.256039	133.333		53	365581	0.30814	365.581		53	123577	0.323171	123.577		53	340000	0.519608	340		53	401252	0.540816	401.252		53	376781	0.569892	376.781		53	464863	0.335443	464.863		53	302528	0.355705	302.528
54	242905	0.391304	242.905		54	340000	0.375	340		54	133333	0.26087	133.333		54	336485	0.313953	336.485		54	133333	0.329268	133.333		54	340000	0.529412	340		54	398503	0.55102	398.503		54	367107	0.580645	367.107		54	458649	0.341772	458.649		54	332953	0.362416	332.953
55	249038	0.398551	249.038		55	340000	0.381944	340		55	144282	0.2657	144.282		55	331275	0.319767	331.275		55	128049	0.335366	128.049		55	339346	0.539216	339.346		55	391978	0.561224	391.978		55	360247	0.591398	360.247		55	451663	0.348101	451.663		55	371160	0.369128	371.16
56	245614	0.405797	245.614		56	340000	0.388889	340		56	153333	0.270531	153.333		56	325794	0.325581	325.794		56	133333	0.341463	133.333		56	330850	0.54902	330.85		56	383537	0.571429	383.537		56	362771	0.602151	362.771		56	451027	0.35443	451.027		56	420877	0.375839	420.877
57	252514	0.413043	252.514		57	326111	0.395833	326.111		57	153669	0.275362	153.669		57	319457	0.331395	319.457		57	148943	0.347561	148.943		57	326274	0.558824	326.274		57	380705	0.581633	380.705		57	352504	0.612903	352.504		57	443333	0.360759	443.333		57	460426	0.38255	460.426
58	247872	0.42029	247.872		58	327654	0.402778	327.654		58	166981	0.280193	166.981		58	297752	0.337209	297.752		58	149919	0.353659	149.919		58	340372	0.568627	340.372		58	406611	0.591837	406.611		58	357838	0.623656	357.838		58	439667	0.367089	439.667		58	481230	0.389262	481.23
59	247421	0.427536	247.421		59	334444	0.409722	334.444		59	170000	0.285024	170		59	290090	0.343023	290.09		59	153333	0.359756	153.333		59	353854	0.578431	353.854		59	398670	0.602041	398.67		59	345704	0.634409	345.704		59	424634	0.373418	424.634		59	450121	0.395973	450.121
60	237927	0.434783	237.927		60	328889	0.416667	328.889		60	176280	0.289855	176.28		60	279021	0.348837	279.021		60	170000	0.365854	170		60	379850	0.588235	379.85		60	403855	0.612245	403.855		60	340624	0.645161	340.624		60	422436	0.379747	422.436		60	443964	0.402685	443.964
61	237349	0.442029	237.349		61	317778	0.423611	317.778		61	188909	0.294686	188.909		61	264916	0.354651	264.916		61	170000	0.371951	170		61	367259	0.598039	367.259		61	405216	0.622449	405.216		61	350036	0.655914	350.036		61	412996	0.386076	412.996		61	424848	0.409396	424.848
62	243503	0.449275	243.503		62	312222	0.430556	312.222		62	194489	0.299517	194.489		62	264952	0.360465	264.952		62	187073	0.378049	187.073		62	371565	0.607843	371.565		62	406667	0.632653	406.667		62	378889	0.666667	378.889		62	408322	0.392405	408.322		62	422774	0.416107	422.774
63	249143	0.456522	249.143		63	315000	0.4375	315		63	213636	0.304348	213.636		63	272297	0.366279	272.297		63	203333	0.384146	203.333		63	401476	0.617647	401.476		63	392381	0.642857	392.381		63	376785	0.677419	376.785		63	417918	0.398734	417.918		63	412748	0.422819	412.748
64	250225	0.463768	250.225		64	315926	0.444444	315.926		64	247675	0.309179	247.675		64	265421	0.372093	265.421		64	222033	0.390244	222.033		64	398202	0.627451	398.202		64	367856	0.653061	367.856		64	358817	0.688172	358.817		64	422757	0.405063	422.757		64	401857	0.42953	401.857
65	253354	0.471014	253.354		65	313148	0.451389	313.148		65	283455	0.31401	283.455		65	281293	0.377907	281.293		65	242358	0.396341	242.358		65	390179	0.637255	390.179		65	356667	0.663265	356.667		65	391526	0.698925	391.526		65	423261	0.411392	423.261		65	391952	0.436242	391.952
66	265148	0.478261	265.148		66	317778	0.458333	317.778		66	308074	0.318841	308.074		66	296589	0.383721	296.589		66	293659	0.402439	293.659		66	400150	0.647059	400.15		66	356667	0.673469	356.667		66	408640	0.709677	408.64		66	415001	0.417722	415.001		66	390000	0.442953	390
67	270000	0.485507	270		67	306667	0.465278	306.667		67	299724	0.323671	299.724		67	306667	0.389535	306.667		67	294472	0.408537	294.472		67	395370	0.656863	395.37		67	356667	0.683673	356.667		67	443118	0.72043	443.118		67	426164	0.424051	426.164		67	390000	0.449664	390
68	270000	0.492754	270		68	307901	0.472222	307.901		68	282754	0.328502	282.754		68	307180	0.395349	307.18		68	290000	0.414634	290		68	393704	0.666667	393.704		68	358708	0.693878	358.708		68	431868	0.731183	431.868		68	435847	0.43038	435.847		68	390000	0.456376	390
69	270000	0.5	270		69	306667	0.479167	306.667		69	264444	0.333333	264.444		69	323333	0.401163	323.333		69	277317	0.420732	277.317		69	375467	0.676471	375.467		69	388639	0.704082	388.639		69	367177	0.741935	367.177		69	433098	0.436709	433.098		69	390000	0.463087	390
70	278570	0.507246	278.57		70	307901	0.486111	307.901		70	253333	0.338164	253.333		70	324884	0.406977	324.884		70	290000	0.426829	290		70	370572	0.686275	370.572		70	397143	0.714286	397.143		70	311925	0.752688	311.925		70	452995	0.443038	452.995		70	366510	0.469799	366.51
71	289710	0.514493	289.71		71	312531	0.493056	312.531		71	249298	0.342995	249.298		71	336187	0.412791	336.187		71	290000	0.432927	290		71	370866	0.696078	370.866		71	404626	0.72449	404.626		71	274676	0.763441	274.676		71	467050	0.449367	467.05		71	392839	0.47651	392.839
72	279905	0.521739	279.905		72	323333	0.5	323.333		72	238116	0.347826	238.116		72	320539	0.418605	320.539		72	270000	0.439024	270		72	402341	0.705882	402.341		72	422194	0.734694	422.194		72	242008	0.774194	242.008		72	475401	0.455696	475.401		72	402000	0.483221	402
73	280410	0.528986	280.41		73	323025	0.506944	323.025		73	241943	0.352657	241.943		73	293101	0.424419	293.101		73	260650	0.445122	260.65		73	403072	0.715686	403.072		73	480114	0.744898	480.114		73	227935	0.784946	227.935		73	477975	0.462025	477.975		73	402752	0.489933	402.752
74	279275	0.536232	279.275		74	318395	0.513889	318.395		74	239968	0.357488	239.968		74	290000	0.430233	290		74	253333	0.45122	253.333		74	390718	0.72549	390.718		74	512062	0.755102	512.062		74	216551	0.795699	216.551		74	476667	0.468354	476.667		74	403311	0.496644	403.311
75	289319	0.543478	289.319		75	323333	0.520833	323.333		75	252850	0.362319	252.85		75	290000	0.436047	290		75	253333	0.457317	253.333		75	401765	0.735294	401.765		75	494541	0.765306	494.541		75	188748	0.806452	188.748		75	476667	0.474684	476.667		75	405135	0.503356	405.135
76	298937	0.550725	298.937		76	336296	0.527778	336.296		76	259084	0.36715	259.084		76	276047	0.44186	276.047		76	248455	0.463415	248.455		76	406667	0.745098	406.667		76	438967	0.77551	438.967		76	183807	0.817204	183.807		76	473702	0.481013	473.702		76	396600	0.510067	396.6
77	321642	0.557971	321.642		77	340000	0.534722	340		77	270000	0.371981	270		77	278177	0.447674	278.177		77	236667	0.469512	236.667		77	399336	0.754902	399.336		77	374354	0.785714	374.354		77	170125	0.827957	170.125		77	467843	0.487342	467.843		77	394890	0.516779	394.89
78	309565	0.565217	309.565		78	340000	0.541667	340		78	265169	0.376812	265.169		78	279097	0.453488	279.097		78	233415	0.47561	233.415		78	351073	0.764706	351.073		78	322639	0.795918	322.639		78	169636	0.83871	169.636		78	482881	0.493671	482.881		78	415406	0.52349	415.406
79	306667	0.572464	306.667		79	340000	0.548611	340		79	259871	0.381643	259.871		79	287031	0.459302	287.031		79	250894	0.481707	250.894		79	333528	0.77451	333.528		79	300343	0.806122	300.343		79	161928	0.849462	161.928		79	493333	0.5	493.333		79	422997	0.530201	422.997
80	319133	0.57971	319.133		80	343086	0.555556	343.086		80	256233	0.386473	256.233		80	297436	0.465116	297.436		80	236667	0.487805	236.667		80	323263	0.784314	323.263		80	290222	0.816327	290.222		80	161303	0.860215	161.303		80	492959	0.506329	492.959		80	422998	0.536913	422.998
81	322703	0.586957	322.703		81	340000	0.5625	340		81	275671	0.391304	275.671		81	290000	0.47093	290		81	235854	0.493902	235.854		81	319585	0.794118	319.585		81	268859	0.826531	268.859		81	153333	0.870968	153.333		81	483014	0.512658	483.014		81	407785	0.543624	407.785
82	321275	0.594203	321.275		82	342469	0.569444	342.469		82	278782	0.396135	278.782		82	294651	0.476744	294.651		82	220000	0.5	220		82	307500	0.803922	307.5		82	254458	0.836735	254.458		82	153333	0.88172	153.333		82	477521	0.518987	477.521		82	420193	0.550336	420.193
83	308063	0.601449	308.063		83	353272	0.576389	353.272		83	272868	0.400966	272.868		83	303584	0.482558	303.584		83	220813	0.506098	220.813		83	315670	0.813725	315.67		83	250987	0.846939	250.987		83	151705	0.892473	151.705		83	490876	0.525316	490.876		83	407288	0.557047	407.288
84	306950	0.608696	306.95		84	367778	0.583333	367.778		84	278066	0.405797	278.066		84	290000	0.488372	290		84	221626	0.512195	221.626		84	316067	0.823529	316.067		84	239388	0.857143	239.388		84	143968	0.903226	143.968		84	502130	0.531646	502.13		84	406667	0.563758	406.667
85	320120	0.615942	320.12		85	391543	0.590278	391.543		85	270000	0.410628	270		85	290433	0.494186	290.433		85	222439	0.518293	222.439		85	319630	0.833333	319.63		85	235778	0.867347	235.778		85	153333	0.913978	153.333		85	497553	0.537975	497.553		85	417981	0.57047	417.981
86	308925	0.623188	308.925		86	393704	0.597222	393.704		86	279469	0.415459	279.469		86	290000	0.5	290		86	236667	0.52439	236.667		86	320065	0.843137	320.065		86	225012	0.877551	225.012		86	153333	0.924731	153.333		86	485316	0.544304	485.316		86	433266	0.577181	433.266
87	316118	0.630435	316.118		87	356667	0.604167	356.667		87	290000	0.42029	290		87	321440	0.505814	321.44		87	220000	0.530488	220		87	313875	0.852941	313.875		87	219875	0.887755	219.875		87	141075	0.935484	141.075		87	484929	0.550633	484.929		87	435024	0.583893	435.024
88	314900	0.637681	314.9		88	356667	0.611111	356.667		88	287681	0.425121	287.681		88	348347	0.511628	348.347		88	224878	0.536585	224.878		88	349657	0.862745	349.657		88	211670	0.897959	211.67		88	133333	0.946237	133.333		88	475382	0.556962	475.382		88	435690	0.590604	435.69
89	320918	0.644928	320.918		89	358519	0.618056	358.519		89	274928	0.429952	274.928		89	394669	0.517442	394.669		89	220000	0.542683	220		89	373955	0.872549	373.955		89	218695	0.908163	218.695		89	137907	0.956989	137.907		89	460542	0.563291	460.542		89	438005	0.597315	438.005
90	314701	0.652174	314.701		90	390000	0.625	390		90	283119	0.434783	283.119		90	404395	0.523256	404.395		90	226504	0.54878	226.504		90	372238	0.882353	372.238		90	200841	0.918367	200.841		90	136955	0.967742	136.955		90	469253	0.56962	469.253		90	424047	0.604027	424.047
91	304839	0.65942	304.839		91	373642	0.631944	373.642		91	276567	0.439614	276.567		91	406667	0.52907	406.667		91	220000	0.554878	220		91	305738	0.892157	305.738		91	199252	0.928571	199.252		91	140039	0.978495	140.039		91	464219	0.575949	464.219		91	435083	0.610738	435.083
92	290000	0.666667	290		92	391235	0.638889	391.235		92	275926	0.444444	275.926		92	408920	0.534884	408.92		92	236667	0.560976	236.667		92	243779	0.901961	243.779		92	200210	0.938776	200.21		92	143397	0.989247	143.397		92	471921	0.582278	471.921		92	424785	0.61745	424.785
93	292520	0.673913	292.52		93	362222	0.645833	362.222		93	275381	0.449275	275.381		93	416744	0.540698	416.744		93	220000	0.567073	220		93	214464	0.911765	214.464		93	190748	0.94898	190.748		93	133333	1	133.333		93	490241	0.588608	490.241		93	442078	0.624161	442.078
94	290000	0.681159	290		94	385062	0.652778	385.062		94	276462	0.454106	276.462		94	422946	0.546512	422.946		94	229756	0.573171	229.756		94	187846	0.921569	187.846		94	186667	0.959184	186.667							94	488059	0.594937	488.059		94	427360	0.630872	427.36
95	290000	0.688406	290		95	394012	0.659722	394.012		95	273614	0.458937	273.614		95	427714	0.552326	427.714		95	230569	0.579268	230.569		95	186949	0.931373	186.949		95	186667	0.969388	186.667							95	515485	0.601266	515.485		95	420309	0.637584	420.309
96	290000	0.695652	290		96	356667	0.666667	356.667		96	270000	0.463768	270		96	416888	0.55814	416.888		96	236667	0.585366	236.667		96	173749	0.941176	173.749		96	183265	0.979592	183.265							96	556657	0.607595	556.657		96	419213	0.644295	419.213
97	290000	0.702899	290		97	348951	0.673611	348.951		97	270000	0.468599	270		97	400880	0.563953	400.88		97	236667	0.591463	236.667		97	170000	0.95098	170		97	170000	0.989796	170							97	532996	0.613924	532.996		97	422867	0.651007	422.867
98	293623	0.710145	293.623		98	351728	0.680556	351.728		98	270000	0.47343	270		98	363643	0.569767	363.643		98	233008	0.597561	233.008		98	169641	0.960784	169.641		98	170000	1	170							98	495812	0.620253	495.812		98	423333	0.657718	423.333
99	306667	0.717391	306.667		99	348333	0.6875	348.333		99	261304	0.478261	261.304		99	293061	0.575581	293.061		99	250488	0.603659	250.488		99	162157	0.970588	162.157												99	461260	0.626582	461.26		99	417293	0.66443	417.293
100	311056	0.724638	311.056		100	355432	0.694444	355.432		100	258245	0.483092	258.245		100	265818	0.581395	265.818		100	251301	0.609756	251.301		100	158146	0.980392	158.146												100	437528	0.632911	437.528		100	406667	0.671141	406.667
101	333237	0.731884	333.237		101	341235	0.701389	341.235		101	269330	0.487923	269.33		101	237766	0.587209	237.766		101	236667	0.615854	236.667		101	161830	0.990196	161.83												101	427384	0.639241	427.384		101	407697	0.677852	407.697
102	344348	0.73913	344.348		102	323333	0.708333	323.333		102	269391	0.492754	269.391		102	236667	0.593023	236.667		102	236667	0.621951	236.667		102	153333	1	153.333												102	411730	0.64557	411.73		102	407114	0.684564	407.114
103	340683	0.746377	340.683		103	304198	0.715278	304.198		103	255387	0.497585	255.387		103	208525	0.598837	208.525		103	237073	0.628049	237.073																	103	386152	0.651899	386.152		103	415498	0.691275	415.498
104	330149	0.753623	330.149		104	279630	0.722222	279.63		104	253333	0.502415	253.333		104	190930	0.604651	190.93		104	237886	0.634146	237.886																	104	359369	0.658228	359.369		104	422252	0.697987	422.252
105	313314	0.76087	313.314		105	290000	0.729167	290		105	250676	0.507246	250.676		105	186667	0.610465	186.667		105	236667	0.640244	236.667																	105	361081	0.664557	361.081		105	408595	0.704698	408.595
106	278154	0.768116	278.154		106	281235	0.736111	281.235		106	237124	0.512077	237.124		106	182214	0.616279	182.214		106	253333	0.646341	253.333																	106	348524	0.670886	348.524		106	410618	0.711409	410.618
107	245121	0.775362	245.121		107	258889	0.743056	258.889		107	249561	0.516908	249.561		107	171442	0.622093	171.442		107	236667	0.652439	236.667																	107	336203	0.677215	336.203		107	416774	0.718121	416.774
108	221134	0.782609	221.134		108	253333	0.75	253.333		108	253333	0.521739	253.333		108	166899	0.627907	166.899		108	241138	0.658537	241.138																	108	315949	0.683544	315.949		108	410261	0.724832	410.261
109	220000	0.789855	220		109	247778	0.756944	247.778		109	255457	0.52657	255.457		109	157786	0.633721	157.786		109	253333	0.664634	253.333																	109	296118	0.689873	296.118		109	406667	0.731544	406.667
110	207954	0.797101	207.954		110	227407	0.763889	227.407		110	269656	0.531401	269.656		110	153333	0.639535	153.333		110	263902	0.670732	263.902																	110	290203	0.696203	290.203		110	406667	0.738255	406.667
111	197284	0.804348	197.284		111	220000	0.770833	220		111	267112	0.536232	267.112		111	149764	0.645349	149.764		111	253333	0.676829	253.333																	111	295552	0.702532	295.552		111	406667	0.744966	406.667
112	186667	0.811594	186.667		112	228642	0.777778	228.642		112	257487	0.541063	257.487		112	145524	0.651163	145.524		112	261057	0.682927	261.057																	112	291028	0.708861	291.028		112	402864	0.751678	402.864
113	183705	0.818841	183.705		113	213519	0.784722	213.519		113	254300	0.545894	254.3		113	133333	0.656977	133.333		113	270000	0.689024	270																	113	273743	0.71519	273.743		113	390000	0.758389	390
114	170000	0.826087	170		114	203333	0.791667	203.333		114	267834	0.550725	267.834		114	133333	0.662791	133.333		114	270000	0.695122	270																	114	271743	0.721519	271.743		114	390084	0.765101	390.084
115	170000	0.833333	170		115	199938	0.798611	199.938		115	293457	0.555556	293.457		115	133333	0.668605	133.333		115	282195	0.70122	282.195																	115	264337	0.727848	264.337		115	390000	0.771812	390
116	170000	0.84058	170		116	198395	0.805556	198.395		116	316894	0.560386	316.894		116	133333	0.674419	133.333		116	290000	0.707317	290																	116	263054	0.734177	263.054		116	394229	0.778523	394.229
117	165715	0.847826	165.715		117	203333	0.8125	203.333		117	317599	0.565217	317.599		117	133333	0.680233	133.333		117	301789	0.713415	301.789																	117	262194	0.740506	262.194		117	389209	0.785235	389.209
118	160380	0.855072	160.38		118	192840	0.819444	192.84		118	308879	0.570048	308.879		118	120543	0.686047	120.543		118	290000	0.719512	290																	118	254717	0.746835	254.717		118	390000	0.791946	390
119	161766	0.862319	161.766		119	182346	0.826389	182.346		119	272735	0.574879	272.735		119	116667	0.69186	116.667		119	290000	0.72561	290																	119	243957	0.753165	243.957		119	390000	0.798658	390
120	153333	0.869565	153.333		120	170000	0.833333	170		120	255297	0.57971	255.297		120	116667	0.697674	116.667		120	304228	0.731707	304.228																	120	236667	0.759494	236.667		120	372327	0.805369	372.327
121	150624	0.876812	150.624		121	170000	0.840278	170		121	240642	0.584541	240.642		121	107193	0.703488	107.193		121	303089	0.737805	303.089																	121	236667	0.765823	236.667		121	373463	0.812081	373.463
122	135072	0.884058	135.072		122	166296	0.847222	166.296		122	223382	0.589372	223.382		122	104922	0.709302	104.922		122	290000	0.743902	290																	122	232025	0.772152	232.025		122	397298	0.818792	397.298
123	152464	0.891304	152.464		123	153333	0.854167	153.333		123	213279	0.594203	213.279		123	102253	0.715116	102.253		123	290000	0.75	290																	123	220000	0.778481	220		123	406667	0.825503	406.667
124	138135	0.898551	138.135		124	152593	0.861111	152.593		124	215381	0.599034	215.381		124	98486	0.72093	98.486		124	269187	0.756098	269.187																	124	222403	0.78481	222.403		124	413068	0.832215	413.068
125	150863	0.905797	150.863		125	140000	0.868056	140		125	193341	0.603865	193.341		125	100000	0.726744	100		125	236667	0.762195	236.667																	125	230575	0.791139	230.575		125	447506	0.838926	447.506
126	152577	0.913043	152.577		126	133333	0.875	133.333		126	190920	0.608696	190.92		126	100000	0.732558	100		126	203333	0.768293	203.333																	126	220422	0.797468	220.422		126	480971	0.845638	480.971
127	144638	0.92029	144.638		127	145926	0.881944	145.926		127	186869	0.613527	186.869		127	96331	0.738372	96.331		127	200081	0.77439	200.081																	127	235831	0.803797	235.831		127	474507	0.852349	474.507
128	133333	0.927536	133.333		128	134074	0.888889	134.074		128	176280	0.618357	176.28		128	99270	0.744186	99.27		128	182602	0.780488	182.602																	128	221068	0.810127	221.068		128	438358	0.85906	438.358
129	133333	0.934783	133.333		129	133333	0.895833	133.333		129	165652	0.623188	165.652		129	83333	0.75	83.333		129	170000	0.786585	170																	129	220000	0.816456	220		129	400108	0.865772	400.108
130	133291	0.942029	133.291		130	133333	0.902778	133.333		130	155024	0.628019	155.024		130	99270	0.755814	99.27		130	153333	0.792683	153.333																	130	220000	0.822785	220		130	356958	0.872483	356.958
131	124953	0.949275	124.953		131	133333	0.909722	133.333		131	155312	0.63285	155.312		131	100000	0.761628	100		131	153333	0.79878	153.333																	131	220000	0.829114	220		131	335873	0.879195	335.873
132	129868	0.956522	129.868		132	122222	0.916667	122.222		132	153333	0.637681	153.333		132	99594	0.767442	99.594		132	133333	0.804878	133.333																	132	220000	0.835443	220		132	322090	0.885906	322.09
133	133333	0.963768	133.333		133	125617	0.923611	125.617		133	153333	0.642512	153.333		133	100000	0.773256	100		133	153333	0.810976	153.333																	133	220000	0.841772	220		133	314802	0.892617	314.802
134	133333	0.971014	133.333		134	128395	0.930556	128.395		134	138016	0.647343	138.016		134	89147	0.77907	89.147		134	144065	0.817073	144.065																	134	215730	0.848101	215.73		134	317724	0.899329	317.724
135	130214	0.978261	130.214		135	133333	0.9375	133.333		135	139685	0.652174	139.685		135	83333	0.784884	83.333		135	133333	0.823171	133.333																	135	204711	0.85443	204.711		135	306667	0.90604	306.667
136	133270	0.985507	133.27		136	130864	0.944444	130.864		136	138175	0.657005	138.175		136	88489	0.790698	88.489		136	116667	0.829268	116.667																	136	204658	0.860759	204.658		136	304955	0.912752	304.955
137	124911	0.992754	124.911		137	120062	0.951389	120.062		137	127936	0.661836	127.936		137	92591	0.796512	92.591		137	116667	0.835366	116.667																	137	209561	0.867089	209.561		137	293317	0.919463	293.317
138	133333	1	133.333		138	116667	0.958333	116.667		138	127778	0.666667	127.778		138	91022	0.802326	91.022		138	116667	0.841463	116.667																	138	203333	0.873418	203.333		138	297253	0.926174	297.253
					139	116667	0.965278	116.667		139	133333	0.671498	133.333		139	91617	0.80814	91.617		139	116667	0.847561	116.667																	139	204914	0.879747	204.914		139	304208	0.932886	304.208
					140	116667	0.972222	116.667		140	132358	0.676329	132.358		140	94934	0.813953	94.934		140	116667	0.853659	116.667																	140	197562	0.886076	197.562		140	297153	0.939597	297.153
					141	116667	0.979167	116.667		141	118336	0.681159	118.336		141	83333	0.819767	83.333		141	116667	0.859756	116.667																	141	187900	0.892405	187.9		141	302975	0.946309	302.975
					142	111728	0.986111	111.728		142	115384	0.68599	115.384		142	83333	0.825581	83.333		142	116667	0.865854	116.667																	142	203122	0.898734	203.122		142	293099	0.95302	293.099
					143	116667	0.993056	116.667		143	110328	0.690821	110.328		143	83333	0.831395	83.333		143	116667	0.871951	116.667																	143	187511	0.905063	187.511		143	284435	0.959732	284.435
					144	116667	1	116.667		144	116667	0.695652	116.667		144	83333	0.837209	83.333		144	100407	0.878049	100.407																	144	187300	0.911392	187.3		144	290000	0.966443	290
										145	116667	0.700483	116.667		145	83333	0.843023	83.333		145	101220	0.884146	101.22																	145	187826	0.917722	187.826		145	283020	0.973154	283.02
										146	114976	0.705314	114.976		146	83333	0.848837	83.333		146	116667	0.890244	116.667																	146	186667	0.924051	186.667		146	271089	0.979866	271.089
										147	109315	0.710145	109.315		147	83333	0.854651	83.333		147	113821	0.896341	113.821																	147	197095	0.93038	197.095		147	270679	0.986577	270.679
										148	110064	0.714976	110.064		148	83333	0.860465	83.333		148	100000	0.902439	100																	148	189997	0.936709	189.997		148	281607	0.993289	281.607
										149	100000	0.719807	100		149	83333	0.866279	83.333		149	100000	0.908537	100																	149	186667	0.943038	186.667		149	270000	1	270
										150	100000	0.724638	100		150	90590	0.872093	90.59		150	105285	0.914634	105.285																	150	188021	0.949367	188.021
										151	100000	0.729469	100		151	92248	0.877907	92.248		151	100000	0.920732	100																	151	183115	0.955696	183.115
										152	100000	0.7343	100		152	83333	0.883721	83.333		152	100000	0.926829	100																	152	185358	0.962025	185.358
										153	100000	0.73913	100		153	83333	0.889535	83.333		153	100000	0.932927	100																	153	186667	0.968354	186.667
										154	100000	0.743961	100		154	83333	0.895349	83.333		154	100000	0.939024	100																	154	184904	0.974684	184.904
										155	100000	0.748792	100		155	83333	0.901163	83.333		155	109350	0.945122	109.35																	155	185812	0.981013	185.812
										156	100000	0.753623	100		156	83333	0.906977	83.333		156	110163	0.95122	110.163																	156	186667	0.987342	186.667
										157	100000	0.758454	100		157	83333	0.912791	83.333		157	100000	0.957317	100																	157	186667	0.993671	186.667
										158	100000	0.763285	100		158	83333	0.918605	83.333		158	100000	0.963415	100																	158	186667	1	186.667
										159	94140	0.768116	94.14		159	95989	0.924419	95.989		159	100000	0.969512	100
										160	94525	0.772947	94.525		160	84595	0.930233	84.595		160	103252	0.97561	103.252
										161	95062	0.777778	95.062		161	84523	0.936047	84.523		161	116667	0.981707	116.667
										162	89824	0.782609	89.824		162	83333	0.94186	83.333		162	101626	0.987805	101.626
										163	84442	0.78744	84.442		163	83333	0.947674	83.333		163	116667	0.993902	116.667
										164	92995	0.792271	92.995		164	83333	0.953488	83.333		164	100000	1	100
										165	96377	0.797101	96.377		165	83333	0.959302	83.333
										166	85749	0.801932	85.749		166	83333	0.965116	83.333
										167	91546	0.806763	91.546		167	83333	0.97093	83.333
										168	97826	0.811594	97.826		168	83333	0.976744	83.333
										169	92811	0.816425	92.811		169	83333	0.982558	83.333
										170	100000	0.821256	100		170	83333	0.988372	83.333
										171	96503	0.826087	96.503		171	83333	0.994186	83.333
										172	83616	0.830918	83.616		172	83333	1	83.333
										173	91505	0.835749	91.505
										174	83701	0.84058	83.701
										175	85130	0.845411	85.13
										176	83333	0.850242	83.333
										177	83333	0.855072	83.333
										178	83333	0.859903	83.333
										179	83333	0.864734	83.333
										180	83333	0.869565	83.333
										181	83333	0.874396	83.333
										182	83333	0.879227	83.333
										183	83333	0.884058	83.333
										184	83333	0.888889	83.333
										185	83333	0.89372	83.333
										186	83333	0.898551	83.333
										187	83333	0.903382	83.333
										188	83333	0.908213	83.333
										189	83333	0.913043	83.333
										190	83333	0.917874	83.333
										191	83333	0.922705	83.333
										192	83333	0.927536	83.333
										193	83333	0.932367	83.333
										194	83333	0.937198	83.333
										195	83333	0.942029	83.333
										196	83333	0.94686	83.333
										197	83333	0.951691	83.333
										198	83333	0.956522	83.333
										199	83333	0.961353	83.333
										200	83333	0.966184	83.333
										201	83333	0.971014	83.333
										202	83333	0.975845	83.333
										203	82646	0.980676	82.646
										204	83333	0.985507	83.333
										205	83333	0.990338	83.333
										206	83333	0.995169	83.333
										207	83333	1	83.333
IF 12 29.08.18
D3-ATA
Cell 1:					Cell 2:					Cell 3:					Cell 4:					Cell 5:					Cell 6:					Cell 7:
X	Y	X norm	Y		X	Y	X norm	Y		X	Y	X norm			X	Y	X norm	Y		X	Y	X norm	Y		X	Y	X norm	Y		X	Y	X norm	Y
0	113333	0	113.333		0	120000	0	120		0	63333	0	63.333		0	96667	0	96.667		0	50000	0	50		0	50000	0	50		0	23333	0	23.333
1	112801	0.00961538	112.801		1	120000	0.0147059	120		1	63333	0.0070922	63.333		1	106535	0.00819672	106.535		1	49942	0.010989	49.942		1	59443	0.00869565	59.443		1	23333	0.00952381	23.333
2	118067	0.0192308	118.067		2	114902	0.0294118	114.902		2	64203	0.0141844	64.203		2	106667	0.0163934	106.667		2	50000	0.021978	50		2	58664	0.0173913	58.664		2	23333	0.0190476	23.333
3	114753	0.0288462	114.753		3	120000	0.0441176	120		3	70355	0.0212766	70.355		3	106667	0.0245902	106.667		3	50000	0.032967	50		3	60000	0.026087	60		3	23333	0.0285714	23.333
4	116371	0.0384615	116.371		4	125294	0.0588235	125.294		4	69298	0.0283688	69.298		4	108658	0.0327869	108.658		4	50000	0.043956	50		4	62756	0.0347826	62.756		4	23333	0.0380952	23.333
5	120000	0.0480769	120		5	124118	0.0735294	124.118		5	70752	0.035461	70.752		5	115860	0.0409836	115.86		5	58352	0.0549451	58.352		5	66087	0.0434783	66.087		5	24845	0.047619	24.845
6	120000	0.0576923	120		6	122941	0.0882353	122.941		6	63714	0.0425532	63.714		6	109276	0.0491803	109.276		6	60000	0.0659341	60		6	63329	0.0521739	63.329		6	23905	0.0571429	23.905
7	121479	0.0673077	121.479		7	130000	0.102941	130		7	63549	0.0496454	63.549		7	115952	0.057377	115.952		7	60000	0.0769231	60		7	66317	0.0608696	66.317		7	23333	0.0666667	23.333
8	122840	0.0769231	122.84		8	120588	0.117647	120.588		8	66468	0.0567376	66.468		8	121652	0.0655738	121.652		8	64369	0.0879121	64.369		8	66667	0.0695652	66.667		8	24682	0.0761905	24.682
9	120059	0.0865385	120.059		9	129412	0.132353	129.412		9	73333	0.0638298	73.333		9	119760	0.0737705	119.76		9	65928	0.0989011	65.928		9	66667	0.0782609	66.667		9	29641	0.0857143	29.641
10	128462	0.0961538	128.462		10	130000	0.147059	130		10	73333	0.070922	73.333		10	125355	0.0819672	125.355		10	73370	0.10989	73.37		10	68765	0.0869565	68.765		10	23968	0.0952381	23.968
11	130000	0.105769	130		11	137059	0.161765	137.059		11	73333	0.0780142	73.333		11	128306	0.0901639	128.306		11	83040	0.120879	83.04		11	76453	0.0956522	76.453		11	23333	0.104762	23.333
12	130000	0.115385	130		12	135882	0.176471	135.882		12	73333	0.0851064	73.333		12	135409	0.0983607	135.409		12	91131	0.131868	91.131		12	76741	0.104348	76.741		12	24346	0.114286	24.346
13	135000	0.125	135		13	140000	0.191176	140		13	73333	0.0921986	73.333		13	132281	0.106557	132.281		13	100680	0.142857	100.68		13	80928	0.113043	80.928		13	23460	0.12381	23.46
14	141775	0.134615	141.775		14	143529	0.205882	143.529		14	73333	0.0992908	73.333		14	142641	0.114754	142.641		14	119822	0.153846	119.822		14	85101	0.121739	85.101		14	28341	0.133333	28.341
15	149438	0.144231	149.438		15	150000	0.220588	150		15	73333	0.106383	73.333		15	153837	0.122951	153.837		15	143258	0.164835	143.258		15	87650	0.130435	87.65		15	24014	0.142857	24.014
16	150000	0.153846	150		16	150000	0.235294	150		16	73461	0.113475	73.461		16	157755	0.131148	157.755		16	170196	0.175824	170.196		16	91188	0.13913	91.188		16	23333	0.152381	23.333
17	150325	0.163462	150.325		17	160000	0.25	160		17	79696	0.120567	79.696		17	160109	0.139344	160.109		17	201439	0.186813	201.439		17	97910	0.147826	97.91		17	25621	0.161905	25.621
18	159231	0.173077	159.231		18	168824	0.264706	168.824		18	83333	0.12766	83.333		18	165312	0.147541	165.312		18	212808	0.197802	212.808		18	106754	0.156522	106.754		18	25048	0.171429	25.048
19	168077	0.182692	168.077		19	170000	0.279412	170		19	81946	0.134752	81.946		19	170053	0.155738	170.053		19	193988	0.208791	193.988		19	111320	0.165217	111.32		19	28348	0.180952	28.348
20	177633	0.192308	177.633		20	186667	0.294118	186.667		20	83333	0.141844	83.333		20	172896	0.163934	172.896		20	169675	0.21978	169.675		20	124045	0.173913	124.045		20	30000	0.190476	30
21	180000	0.201923	180		21	196667	0.308824	196.667		21	83333	0.148936	83.333		21	182514	0.172131	182.514		21	173570	0.230769	173.57		21	129980	0.182609	129.98		21	25733	0.2	25.733
22	183077	0.211538	183.077		22	213333	0.323529	213.333		22	83847	0.156028	83.847		22	192092	0.180328	192.092		22	177027	0.241758	177.027		22	146881	0.191304	146.881		22	29095	0.209524	29.095
23	190128	0.221154	190.128		23	243333	0.338235	243.333		23	83830	0.163121	83.83		23	205009	0.188525	205.009		23	179560	0.252747	179.56		23	159067	0.2	159.067		23	30000	0.219048	30
24	200690	0.230769	200.69		24	280000	0.352941	280		24	92356	0.170213	92.356		24	219730	0.196721	219.73		24	177114	0.263736	177.114		24	187224	0.208696	187.224		24	30000	0.228571	30
25	219872	0.240385	219.872		25	316667	0.367647	316.667		25	93333	0.177305	93.333		25	228620	0.204918	228.62		25	169633	0.274725	169.633		25	226257	0.217391	226.257		25	30000	0.238095	30
26	233333	0.25	233.333		26	337255	0.382353	337.255		26	93333	0.184397	93.333		26	238033	0.213115	238.033		26	165782	0.285714	165.782		26	261554	0.226087	261.554		26	30000	0.247619	30
27	242179	0.259615	242.179		27	348431	0.397059	348.431		27	97973	0.191489	97.973		27	257377	0.221311	257.377		27	170514	0.296703	170.514		27	300445	0.234783	300.445		27	36580	0.257143	36.58
28	255562	0.269231	255.562		28	346667	0.411765	346.667		28	103648	0.198582	103.648		28	278234	0.229508	278.234		28	158560	0.307692	158.56		28	333594	0.243478	333.594		28	31956	0.266667	31.956
29	262515	0.278846	262.515		29	338431	0.426471	338.431		29	112559	0.205674	112.559		29	299691	0.237705	299.691		29	153305	0.318681	153.305		29	343805	0.252174	343.805		29	30000	0.27619	30
30	279231	0.288462	279.231		30	310000	0.441176	310		30	117821	0.212766	117.821		30	326713	0.245902	326.713		30	156647	0.32967	156.647		30	351991	0.26087	351.991		30	30000	0.285714	30
31	294231	0.298077	294.231		31	303529	0.455882	303.529		31	121016	0.219858	121.016		31	346047	0.254098	346.047		31	156589	0.340659	156.589		31	341761	0.269565	341.761		31	30000	0.295238	30
32	309862	0.307692	309.862		32	292353	0.470588	292.353		32	130509	0.22695	130.509		32	372187	0.262295	372.187		32	156667	0.351648	156.667		32	308319	0.278261	308.319		32	30000	0.304762	30
33	337998	0.317308	337.998		33	272353	0.485294	272.353		33	137646	0.234043	137.646		33	419604	0.270492	419.604		33	160943	0.362637	160.943		33	294731	0.286957	294.731		33	36947	0.314286	36.947
34	358146	0.326923	358.146		34	270000	0.5	270		34	145733	0.241135	145.733		34	455885	0.278689	455.885		34	171808	0.373626	171.808		34	283942	0.295652	283.942		34	40000	0.32381	40
35	369172	0.336538	369.172		35	270000	0.514706	270		35	158290	0.248227	158.29		35	459609	0.286885	459.609		35	171026	0.384615	171.026		35	272048	0.304348	272.048		35	40000	0.333333	40
36	384300	0.346154	384.3		36	260000	0.529412	260		36	168796	0.255319	168.796		36	440593	0.295082	440.593		36	172410	0.395604	172.41		36	257130	0.313043	257.13		36	40000	0.342857	40
37	408925	0.355769	408.925		37	272941	0.544118	272.941		37	179929	0.262411	179.929		37	424372	0.303279	424.372		37	175391	0.406593	175.391		37	247275	0.321739	247.275		37	42755	0.352381	42.755
38	421558	0.365385	421.558		38	255294	0.558824	255.294		38	195182	0.269504	195.182		38	406656	0.311475	406.656		38	175091	0.417582	175.091		38	241472	0.330435	241.472		38	46161	0.361905	46.161
39	423333	0.375	423.333		39	254118	0.573529	254.118		39	223551	0.276596	223.551		39	391982	0.319672	391.982		39	178639	0.428571	178.639		39	233417	0.33913	233.417		39	46667	0.371429	46.667
40	414576	0.384615	414.576		40	250000	0.588235	250		40	235952	0.283688	235.952		40	384452	0.327869	384.452		40	186239	0.43956	186.239		40	225362	0.347826	225.362		40	52857	0.380952	52.857
41	407594	0.394231	407.594		41	260000	0.602941	260		41	258604	0.29078	258.604		41	385796	0.336066	385.796		41	183958	0.450549	183.958		41	222551	0.356522	222.551		41	56667	0.390476	56.667
42	392150	0.403846	392.15		42	259412	0.617647	259.412		42	283952	0.297872	283.952		42	382238	0.344262	382.238		42	180178	0.461538	180.178		42	213507	0.365217	213.507		42	59067	0.4	59.067
43	376736	0.413462	376.736		43	250588	0.632353	250.588		43	306238	0.304965	306.238		43	382077	0.352459	382.077		43	175169	0.472527	175.169		43	207729	0.373913	207.729		43	65087	0.409524	65.087
44	382801	0.423077	382.801		44	251765	0.647059	251.765		44	311277	0.312057	311.277		44	378282	0.360656	378.282		44	167839	0.483516	167.839		44	210524	0.382609	210.524		44	72096	0.419048	72.096
45	377120	0.432692	377.12		45	262941	0.661765	262.941		45	322638	0.319149	322.638		45	369230	0.368852	369.23		45	159890	0.494505	159.89		45	208116	0.391304	208.116		45	82857	0.428571	82.857
46	369783	0.442308	369.783		46	264118	0.676471	264.118		46	361045	0.326241	361.045		46	364079	0.377049	364.079		46	147634	0.505495	147.634		46	211200	0.4	211.2		46	99365	0.438095	99.365
47	374241	0.451923	374.241		47	264706	0.691176	264.706		47	386667	0.333333	386.667		47	364482	0.385246	364.482		47	143346	0.516484	143.346		47	215263	0.408696	215.263		47	123238	0.447619	123.238
48	372860	0.461538	372.86		48	286471	0.705882	286.471		48	410518	0.340426	410.518		48	371297	0.393443	371.297		48	146667	0.527473	146.667		48	217278	0.417391	217.278		48	157605	0.457143	157.605
49	376243	0.471154	376.243		49	292353	0.720588	292.353		49	425599	0.347518	425.599		49	367105	0.401639	367.105		49	146667	0.538462	146.667		49	217097	0.426087	217.097		49	203852	0.466667	203.852
50	394872	0.480769	394.872		50	310000	0.735294	310		50	411489	0.35461	411.489		50	378010	0.409836	378.01		50	144799	0.549451	144.799		50	211884	0.434783	211.884		50	225336	0.47619	225.336
51	397949	0.490385	397.949		51	310000	0.75	310		51	394796	0.361702	394.796		51	378473	0.418033	378.473		51	143597	0.56044	143.597		51	215158	0.443478	215.158		51	221322	0.485714	221.322
52	393333	0.5	393.333		52	291176	0.764706	291.176		52	374041	0.368794	374.041		52	382754	0.42623	382.754		52	146667	0.571429	146.667		52	235124	0.452174	235.124		52	206162	0.495238	206.162
53	393866	0.509615	393.866		53	262353	0.779412	262.353		53	361252	0.375887	361.252		53	387226	0.434426	387.226		53	146667	0.582418	146.667		53	243917	0.46087	243.917		53	178220	0.504762	178.22
54	401026	0.519231	401.026		54	253529	0.794118	253.529		54	331723	0.382979	331.723		54	392181	0.442623	392.181		54	148864	0.593407	148.864		54	254971	0.469565	254.971		54	157736	0.514286	157.736
55	404665	0.528846	404.665		55	238039	0.808824	238.039		55	312530	0.390071	312.53		55	387473	0.45082	387.473		55	155722	0.604396	155.722		55	270221	0.478261	270.221		55	148828	0.52381	148.828
56	397949	0.538462	397.949		56	229216	0.823529	229.216		56	299291	0.397163	299.291		56	396653	0.459016	396.653		56	150947	0.615385	150.947		56	273054	0.486957	273.054		56	146667	0.533333	146.667
57	405345	0.548077	405.345		57	213333	0.838235	213.333		57	294106	0.404255	294.106		57	394299	0.467213	394.299		57	162361	0.626374	162.361		57	276282	0.495652	276.282		57	147624	0.542857	147.624
58	413333	0.557692	413.333		58	196667	0.852941	196.667		58	285412	0.411348	285.412		58	394952	0.47541	394.952		58	158645	0.637363	158.645		58	274277	0.504348	274.277		58	143511	0.552381	143.511
59	411026	0.567308	411.026		59	186667	0.867647	186.667		59	271781	0.41844	271.781		59	396935	0.483607	396.935		59	160564	0.648352	160.564		59	283159	0.513043	283.159		59	141129	0.561905	141.129
60	405404	0.576923	405.404		60	186275	0.882353	186.275		60	262648	0.425532	262.648		60	410797	0.491803	410.797		60	163308	0.659341	163.308		60	292464	0.521739	292.464		60	140612	0.571429	140.612
61	393659	0.586538	393.659		61	178235	0.897059	178.235		61	254975	0.432624	254.975		61	416667	0.5	416.667		61	164203	0.67033	164.203		61	284710	0.530435	284.71		61	138476	0.580952	138.476
62	384872	0.596154	384.872		62	162941	0.911765	162.941		62	249992	0.439716	249.992		62	410733	0.508197	410.733		62	163488	0.681319	163.488		62	275505	0.53913	275.505		62	142190	0.590476	142.19
63	372298	0.605769	372.298		63	160000	0.926471	160		63	245880	0.446809	245.88		63	412474	0.516393	412.474		63	166647	0.692308	166.647		63	244290	0.547826	244.29		63	137467	0.6	137.467
64	383688	0.615385	383.688		64	150000	0.941176	150		64	236809	0.453901	236.809		64	411233	0.52459	411.233		64	164211	0.703297	164.211		64	224113	0.556522	224.113		64	134576	0.609524	134.576
65	383333	0.625	383.333		65	156471	0.955882	156.471		65	233333	0.460993	233.333		65	412168	0.532787	412.168		65	181565	0.714286	181.565		65	194209	0.565217	194.209		65	137619	0.619048	137.619
66	382091	0.634615	382.091		66	150000	0.970588	150		66	240337	0.468085	240.337		66	407309	0.540984	407.309		66	195643	0.725275	195.643		66	178406	0.573913	178.406		66	140141	0.628571	140.141
67	384103	0.644231	384.103		67	140000	0.985294	140		67	249113	0.475177	249.113		67	415860	0.54918	415.86		67	187827	0.736264	187.827		67	160208	0.582609	160.208		67	153204	0.638095	153.204
68	386410	0.653846	386.41		68	140000	1	140		68	243492	0.48227	243.492		68	411152	0.557377	411.152		68	156657	0.747253	156.657		68	145954	0.591304	145.954		68	176094	0.647619	176.094
69	404369	0.663462	404.369							69	247679	0.489362	247.679		69	412404	0.565574	412.404		69	136117	0.758242	136.117		69	136533	0.6	136.533		69	204381	0.657143	204.381
70	425819	0.673077	425.819							70	242441	0.496454	242.441		70	407803	0.57377	407.803		70	119566	0.769231	119.566		70	128488	0.608696	128.488		70	218889	0.666667	218.889
71	431617	0.682692	431.617							71	244447	0.503546	244.447		71	398306	0.581967	398.306		71	101758	0.78022	101.758		71	128675	0.617391	128.675		71	218024	0.67619	218.024
72	443274	0.692308	443.274							72	242985	0.510638	242.985		72	381321	0.590164	381.321		72	93443	0.791209	93.443		72	119941	0.626087	119.941		72	197448	0.685714	197.448
73	437456	0.701923	437.456							73	243333	0.51773	243.333		73	387648	0.598361	387.648		73	88692	0.802198	88.692		73	115158	0.634783	115.158		73	159496	0.695238	159.496
74	428600	0.711538	428.6							74	243333	0.524823	243.333		74	386422	0.606557	386.422		74	86667	0.813187	86.667		74	104638	0.643478	104.638		74	124409	0.704762	124.409
75	429576	0.721154	429.576							75	258529	0.531915	258.529		75	390456	0.614754	390.456		75	81392	0.824176	81.392		75	107517	0.652174	107.517		75	102993	0.714286	102.993
76	428521	0.730769	428.521							76	273044	0.539007	273.044		76	386538	0.622951	386.538		76	76449	0.835165	76.449		76	103833	0.66087	103.833		76	89260	0.72381	89.26
77	449793	0.740385	449.793							77	291723	0.546099	291.723		77	384103	0.631148	384.103		77	73590	0.846154	73.59		77	106093	0.669565	106.093		77	78222	0.733333	78.222
78	450000	0.75	450							78	305957	0.553191	305.957		78	370322	0.639344	370.322		78	69116	0.857143	69.116		78	96740	0.678261	96.74		78	69244	0.742857	69.244
79	425878	0.759615	425.878							79	323641	0.560284	323.641		79	366667	0.647541	366.667		79	66667	0.868132	66.667		79	93449	0.686957	93.449		79	56667	0.752381	56.667
80	415049	0.769231	415.049							80	351854	0.567376	351.854		80	359781	0.655738	359.781		80	66007	0.879121	66.007		80	91632	0.695652	91.632		80	56213	0.761905	56.213
81	394901	0.778846	394.901							81	356667	0.574468	356.667		81	345758	0.663934	345.758		81	62848	0.89011	62.848		81	93816	0.704348	93.816		81	51736	0.771429	51.736
82	378264	0.788462	378.264							82	339370	0.58156	339.37		82	334604	0.672131	334.604		82	60000	0.901099	60		82	91826	0.713043	91.826		82	45930	0.780952	45.93
83	359389	0.798077	359.389							83	319916	0.588652	319.916		83	335480	0.680328	335.48		83	60000	0.912088	60		83	88899	0.721739	88.899		83	43413	0.790476	43.413
84	340513	0.807692	340.513							84	303404	0.595745	303.404		84	328831	0.688525	328.831		84	60000	0.923077	60		84	86667	0.730435	86.667		84	40000	0.8	40
85	326608	0.817308	326.608							85	302109	0.602837	302.109		85	328904	0.696721	328.904		85	59174	0.934066	59.174		85	82508	0.73913	82.508		85	38186	0.809524	38.186
86	314083	0.826923	314.083							86	319442	0.609929	319.442		86	324098	0.704918	324.098		86	53785	0.945055	53.785		86	84642	0.747826	84.642		86	32478	0.819048	32.478
87	282949	0.836538	282.949							87	332411	0.617021	332.411		87	319342	0.713115	319.342		87	58204	0.956044	58.204		87	78877	0.756522	78.877		87	36155	0.828571	36.155
88	286154	0.846154	286.154							88	332695	0.624113	332.695		88	311311	0.721311	311.311		88	50000	0.967033	50		88	76667	0.765217	76.667		88	30000	0.838095	30
89	275385	0.855769	275.385							89	326667	0.631206	326.667		89	302257	0.729508	302.257		89	50000	0.978022	50		89	75947	0.773913	75.947		89	30000	0.847619	30
90	257692	0.865385	257.692							90	326268	0.638298	326.268		90	296302	0.737705	296.302		90	49942	0.989011	49.942		90	73226	0.782609	73.226		90	30000	0.857143	30
91	241667	0.875	241.667							91	323476	0.64539	323.476		91	295066	0.745902	295.066		91	50000	1	50		91	76667	0.791304	76.667		91	30000	0.866667	30
92	234103	0.884615	234.103							92	323770	0.652482	323.77		92	299500	0.754098	299.5							92	75867	0.8	75.867		92	29984	0.87619	29.984
93	227594	0.894231	227.594							93	316508	0.659574	316.508		93	291895	0.762295	291.895							93	69346	0.808696	69.346		93	28356	0.885714	28.356
94	216588	0.903846	216.588							94	313333	0.666667	313.333		94	284993	0.770492	284.993							94	74319	0.817391	74.319		94	25964	0.895238	25.964
95	212633	0.913462	212.633							95	293604	0.673759	293.604		95	284784	0.778689	284.784							95	70145	0.826087	70.145		95	29667	0.904762	29.667
96	197554	0.923077	197.554							96	253016	0.680851	253.016		96	289342	0.786885	289.342							96	66667	0.834783	66.667		96	27165	0.914286	27.165
97	188590	0.932692	188.59							97	218747	0.687943	218.747		97	295402	0.795082	295.402							97	66667	0.843478	66.667		97	23730	0.92381	23.73
98	183826	0.942308	183.826							98	184991	0.695035	184.991		98	309559	0.803279	309.559							98	66667	0.852174	66.667		98	29141	0.933333	29.141
99	180178	0.951923	180.178							99	164771	0.702128	164.771		99	325563	0.811475	325.563							99	65529	0.86087	65.529		99	23333	0.942857	23.333
100	175385	0.961538	175.385							100	149929	0.70922	149.929		100	337904	0.819672	337.904							100	63882	0.869565	63.882		100	23333	0.952381	23.333
101	167870	0.971154	167.87							101	140000	0.716312	140		101	333566	0.827869	333.566							101	64406	0.878261	64.406		101	23333	0.961905	23.333
102	158462	0.980769	158.462							102	140000	0.723404	140		102	314324	0.836066	314.324							102	60000	0.886957	60		102	23333	0.971429	23.333
103	155296	0.990385	155.296							103	124094	0.730496	124.094		103	292954	0.844262	292.954							103	60009	0.895652	60.009		103	23333	0.980952	23.333
104	150000	1	150							104	119974	0.737589	119.974		104	269266	0.852459	269.266							104	60000	0.904348	60		104	23333	0.990476	23.333
										105	115084	0.744681	115.084		105	249156	0.860656	249.156							105	60000	0.913043	60		105	23333	1	23.333
										106	111277	0.751773	111.277		106	223650	0.868852	223.65							106	60000	0.921739	60
										107	103132	0.758865	103.132		107	201492	0.877049	201.492							107	60000	0.930435	60
										108	94411	0.765957	94.411		108	192769	0.885246	192.769							108	59476	0.93913	59.476
										109	93333	0.77305	93.333		109	186531	0.893443	186.531							109	55043	0.947826	55.043
										110	91291	0.780142	91.291		110	177158	0.901639	177.158							110	55236	0.956522	55.236
										111	83546	0.787234	83.546		111	166667	0.909836	166.667							111	58736	0.965217	58.736
										112	83333	0.794326	83.333		112	165027	0.918033	165.027							112	51798	0.973913	51.798
										113	83333	0.801418	83.333		113	156328	0.92623	156.328							113	50316	0.982609	50.316
										114	83333	0.808511	83.333		114	150899	0.934426	150.899							114	55269	0.991304	55.269
										115	83333	0.815603	83.333		115	142896	0.942623	142.896							115	50000	1	50
										116	79805	0.822695	79.805		116	144863	0.95082	144.863
										117	75887	0.829787	75.887		117	146503	0.959016	146.503
										118	82553	0.836879	82.553		118	144020	0.967213	144.02
										119	74326	0.843972	74.326		119	136667	0.97541	136.667
										120	80567	0.851064	80.567		120	136468	0.983607	136.468
										121	77872	0.858156	77.872		121	128602	0.991803	128.602
										122	73333	0.865248	73.333		122	126667	1	126.667
										123	73333	0.87234	73.333
										124	73283	0.879433	73.283
										125	65617	0.886525	65.617
										126	69929	0.893617	69.929
										127	73333	0.900709	73.333
										128	73333	0.907801	73.333
										129	71418	0.914894	71.418
										130	65745	0.921986	65.745
										131	63333	0.929078	63.333
										132	63333	0.93617	63.333
										133	63333	0.943262	63.333
										134	63333	0.950355	63.333
										135	63591	0.957447	63.591
										136	63333	0.964539	63.333
										137	63333	0.971631	63.333
										138	63333	0.978723	63.333
										139	63333	0.985816	63.333
										140	63333	0.992908	63.333
										141	63333	1	63.333
IF 12 29.08.18
AVATAA
Cell 1:					Cell 2:					Cell 3:					Cell 4:					Cell 5:					Cell 6:
X	Y	X norm	Y		X	Y	X norm	Y		X	Y	X norm	Y		X	Y	X norm.	Y		X	Y	X norm	Y		X	Y	X norm	Y
0	80000	0	80		0	143333	0	143.333		0	53333	0	53.333		0	56667	0	56.667		0	43333	0	43.333		0	43333	0	43.333
1	80800	0.0125	80.8		1	144591	0.00943396	144.591		1	53333	0.011236	53.333		1	56667	0.00746269	56.667		1	43333	0.00724638	43.333		1	43333	0.0117647	43.333
2	80000	0.025	80		2	143428	0.0188679	143.428		2	53333	0.0224719	53.333		2	56667	0.0149254	56.667		2	43333	0.0144928	43.333		2	43333	0.0235294	43.333
3	82133	0.0375	82.133		3	154963	0.0283019	154.963		3	53333	0.0337079	53.333		3	56667	0.0223881	56.667		3	43333	0.0217391	43.333		3	43333	0.0352941	43.333
4	86133	0.05	86.133		4	156035	0.0377358	156.035		4	53333	0.0449438	53.333		4	56667	0.0298507	56.667		4	43333	0.0289855	43.333		4	43333	0.0470588	43.333
5	80000	0.0625	80		5	159398	0.0471698	159.398		5	53333	0.0561798	53.333		5	56667	0.0373134	56.667		5	43333	0.0362319	43.333		5	43333	0.0588235	43.333
6	83200	0.075	83.2		6	160000	0.0566038	160		6	55115	0.0674157	55.115		6	56667	0.0447761	56.667		6	43333	0.0434783	43.333		6	43333	0.0705882	43.333
7	85333	0.0875	85.333		7	163930	0.0660377	163.93		7	62591	0.0786517	62.591		7	57322	0.0522388	57.322		7	43333	0.0507246	43.333		7	43333	0.0823529	43.333
8	80800	0.1	80.8		8	170586	0.0754717	170.586		8	54877	0.0898876	54.877		8	57304	0.0597015	57.304		8	43333	0.057971	43.333		8	43333	0.0941176	43.333
9	80000	0.1125	80		9	168301	0.0849057	168.301		9	62538	0.101124	62.538		9	63146	0.0671642	63.146		9	43333	0.0652174	43.333		9	47658	0.105882	47.658
10	80000	0.125	80		10	166667	0.0943396	166.667		10	63333	0.11236	63.333		10	63191	0.0746269	63.191		10	43333	0.0724638	43.333		10	51653	0.117647	51.653
11	83200	0.1375	83.2		11	167663	0.103774	167.663		11	69176	0.123596	69.176		11	62910	0.0820896	62.91		11	43039	0.0797101	43.039		11	53114	0.129412	53.114
12	86133	0.15	86.133		12	181919	0.113208	181.919		12	73305	0.134831	73.305		12	60215	0.0895522	60.215		12	38796	0.0869565	38.796		12	53333	0.141176	53.333
13	84000	0.1625	84		13	186827	0.122642	186.827		13	72472	0.146067	72.472		13	62906	0.0970149	62.906		13	43720	0.0942029	43.72		13	53333	0.152941	53.333
14	80800	0.175	80.8		14	188870	0.132075	188.87		14	78604	0.157303	78.604		14	63333	0.104478	63.333		14	48094	0.101449	48.094		14	53333	0.164706	53.333
15	80000	0.1875	80		15	194780	0.141509	194.78		15	85543	0.168539	85.543		15	63333	0.11194	63.333		15	47505	0.108696	47.505		15	56929	0.176471	56.929
16	85333	0.2	85.333		16	196943	0.150943	196.943		16	86667	0.179775	86.667		16	63333	0.119403	63.333		16	44365	0.115942	44.365		16	60745	0.188235	60.745
17	83467	0.2125	83.467		17	204569	0.160377	204.569		17	97786	0.191011	97.786		17	63333	0.126866	63.333		17	43333	0.123188	43.333		17	63210	0.2	63.21
18	85867	0.225	85.867		18	213686	0.169811	213.686		18	102470	0.202247	102.47		18	63381	0.134328	63.381		18	46963	0.130435	46.963		18	68756	0.211765	68.756
19	90133	0.2375	90.133		19	221845	0.179245	221.845		19	105631	0.213483	105.631		19	66716	0.141791	66.716		19	49338	0.137681	49.338		19	72847	0.223529	72.847
20	93333	0.25	93.333		20	235512	0.188679	235.512		20	118277	0.224719	118.277		20	69701	0.149254	69.701		20	46425	0.144928	46.425		20	75349	0.235294	75.349
21	99333	0.2625	99.333		21	246417	0.198113	246.417		21	133858	0.235955	133.858		21	70000	0.156716	70		21	43913	0.152174	43.913		21	83536	0.247059	83.536
22	105333	0.275	105.333		22	259349	0.207547	259.349		22	154457	0.247191	154.457		22	70000	0.164179	70		22	47187	0.15942	47.187		22	93454	0.258824	93.454
23	116667	0.2875	116.667		23	279709	0.216981	279.709		23	181312	0.258427	181.312		23	72792	0.171642	72.792		23	50000	0.166667	50		23	110473	0.270588	110.473
24	122667	0.3	122.667		24	300586	0.226415	300.586		24	200025	0.269663	200.025		24	74142	0.179104	74.142		24	50000	0.173913	50		24	132016	0.282353	132.016
25	126667	0.3125	126.667		25	328800	0.235849	328.8		25	198434	0.280899	198.434		25	77420	0.186567	77.42		25	50000	0.181159	50		25	152209	0.294118	152.209
26	147867	0.325	147.867		26	357090	0.245283	357.09		26	181396	0.292135	181.396		26	83085	0.19403	83.085		26	50773	0.188406	50.773		26	173333	0.305882	173.333
27	178667	0.3375	178.667		27	394998	0.254717	394.998		27	158294	0.303371	158.294		27	86038	0.201493	86.038		27	55318	0.195652	55.318		27	170917	0.317647	170.917
28	211333	0.35	211.333		28	431132	0.264151	431.132		28	154287	0.314607	154.287		28	89981	0.208955	89.981		28	53652	0.202899	53.652		28	157732	0.329412	157.732
29	227733	0.3625	227.733		29	440780	0.273585	440.78		29	148276	0.325843	148.276		29	86863	0.216418	86.863		29	56184	0.210145	56.184		29	142526	0.341176	142.526
30	213333	0.375	213.333		30	440629	0.283019	440.629		30	143333	0.337079	143.333		30	92825	0.223881	92.825		30	56667	0.217391	56.667		30	135755	0.352941	135.755
31	191600	0.3875	191.6		31	434670	0.292453	434.67		31	143333	0.348315	143.333		31	102877	0.231343	102.877		31	56667	0.224638	56.667		31	126259	0.364706	126.259
32	183200	0.4	183.2		32	412605	0.301887	412.605		32	143333	0.359551	143.333		32	105915	0.238806	105.915		32	61331	0.231884	61.331		32	120000	0.376471	120
33	169467	0.4125	169.467		33	399438	0.311321	399.438		33	143333	0.370787	143.333		33	108700	0.246269	108.7		33	63333	0.23913	63.333		33	119999	0.388235	119.999
34	166667	0.425	166.667		34	395975	0.320755	395.975		34	143333	0.382022	143.333		34	115828	0.253731	115.828		34	64007	0.246377	64.007		34	117288	0.4	117.288
35	166667	0.4375	166.667		35	401006	0.330189	401.006		35	143333	0.393258	143.333		35	126816	0.261194	126.816		35	66425	0.253623	66.425		35	111286	0.411765	111.286
36	157333	0.45	157.333		36	389556	0.339623	389.556		36	147303	0.404494	147.303		36	137047	0.268657	137.047		36	70000	0.26087	70		36	112564	0.423529	112.564
37	159200	0.4625	159.2		37	389836	0.349057	389.836		37	150066	0.41573	150.066		37	144616	0.276119	144.616		37	72002	0.268116	72.002		37	108057	0.435294	108.057
38	162133	0.475	162.133		38	396878	0.358491	396.878		38	150528	0.426966	150.528		38	150846	0.283582	150.846		38	76667	0.275362	76.667		38	118360	0.447059	118.36
39	163200	0.4875	163.2		39	407736	0.367925	407.736		39	153198	0.438202	153.198		39	176219	0.291045	176.219		39	78406	0.282609	78.406		39	120000	0.458824	120
40	160000	0.5	160		40	413549	0.377358	413.549		40	149322	0.449438	149.322		40	215274	0.298507	215.274		40	87343	0.289855	87.343		40	124301	0.470588	124.301
41	160800	0.5125	160.8		41	408333	0.386792	408.333		41	144955	0.460674	144.955		41	257622	0.30597	257.622		41	93527	0.297101	93.527		41	116445	0.482353	116.445
42	160000	0.525	160		42	415912	0.396226	415.912		42	142147	0.47191	142.147		42	304075	0.313433	304.075		42	99710	0.304348	99.71		42	115464	0.494118	115.464
43	156800	0.5375	156.8		43	418537	0.40566	418.537		43	143379	0.483146	143.379		43	325378	0.320896	325.378		43	107090	0.311594	107.09		43	113277	0.505882	113.277
44	154400	0.55	154.4		44	423333	0.415094	423.333		44	143328	0.494382	143.328		44	302886	0.328358	302.886		44	112805	0.318841	112.805		44	113333	0.517647	113.333
45	150000	0.5625	150		45	422099	0.424528	422.099		45	143106	0.505618	143.106		45	276317	0.335821	276.317		45	130365	0.326087	130.365		45	113333	0.529412	113.333
46	156800	0.575	156.8		46	412627	0.433962	412.627		46	145903	0.516854	145.903		46	269875	0.343284	269.875		46	141111	0.333333	141.111		46	113333	0.541176	113.333
47	160800	0.5875	160.8		47	415684	0.443396	415.684		47	145667	0.52809	145.667		47	266259	0.350746	266.259		47	159179	0.34058	159.179		47	113333	0.552941	113.333
48	165333	0.6	165.333		48	408239	0.45283	408.239		48	144783	0.539326	144.783		48	266593	0.358209	266.593		48	182174	0.347826	182.174		48	115823	0.564706	115.823
49	164533	0.6125	164.533		49	424088	0.462264	424.088		49	148557	0.550562	148.557		49	266141	0.365672	266.141		49	199541	0.355072	199.541		49	119406	0.576471	119.406
50	150000	0.625	150		50	433177	0.471698	433.177		50	147079	0.561798	147.079		50	258905	0.373134	258.905		50	197101	0.362319	197.101		50	116241	0.588235	116.241
51	148000	0.6375	148		51	434043	0.481132	434.043		51	145828	0.573034	145.828		51	255932	0.380597	255.932		51	182968	0.369565	182.968		51	113333	0.6	113.333
52	149067	0.65	149.067		52	441234	0.490566	441.234		52	149956	0.58427	149.956		52	261393	0.38806	261.393		52	174495	0.376812	174.495		52	113333	0.611765	113.333
53	155600	0.6625	155.6		53	440000	0.5	440		53	154045	0.595506	154.045		53	266600	0.395522	266.6		53	178208	0.384058	178.208		53	115582	0.623529	115.582
54	154000	0.675	154		54	435951	0.509434	435.951		54	162622	0.606742	162.622		54	267861	0.402985	267.861		54	169420	0.391304	169.42		54	117216	0.635294	117.216
55	160000	0.6875	160		55	445990	0.518868	445.99		55	165608	0.617978	165.608		55	269785	0.410448	269.785		55	163333	0.398551	163.333		55	114905	0.647059	114.905
56	164000	0.7	164		56	452994	0.528302	452.994		56	161885	0.629213	161.885		56	265783	0.41791	265.783		56	163255	0.405797	163.255		56	117515	0.658824	117.515
57	170533	0.7125	170.533		57	474531	0.537736	474.531		57	160000	0.640449	160		57	265587	0.425373	265.587		57	151739	0.413043	151.739		57	121445	0.670588	121.445
58	182133	0.725	182.133		58	479057	0.54717	479.057		58	162322	0.651685	162.322		58	273117	0.432836	273.117		58	145456	0.42029	145.456		58	129216	0.682353	129.216
59	189733	0.7375	189.733		59	487864	0.556604	487.864		59	172285	0.662921	172.285		59	269632	0.440299	269.632		59	148590	0.427536	148.59		59	134990	0.694118	134.99
60	196667	0.75	196.667		60	492013	0.566038	492.013		60	185310	0.674157	185.31		60	277313	0.447761	277.313		60	145652	0.434783	145.652		60	131491	0.705882	131.491
61	205867	0.7625	205.867		61	512192	0.575472	512.192		61	188502	0.685393	188.502		61	277661	0.455224	277.661		61	143389	0.442029	143.389		61	131504	0.717647	131.504
62	218000	0.775	218		62	515446	0.584906	515.446		62	180524	0.696629	180.524		62	285978	0.462687	285.978		62	145749	0.449275	145.749		62	142156	0.729412	142.156
63	210000	0.7875	210		63	506269	0.59434	506.269		63	156554	0.707865	156.554		63	291657	0.470149	291.657		63	151285	0.456522	151.285		63	137889	0.741176	137.889
64	181067	0.8	181.067		64	498207	0.603774	498.207		64	133763	0.719101	133.763		64	292815	0.477612	292.815		64	154271	0.463768	154.271		64	147315	0.752941	147.315
65	150000	0.8125	150		65	490974	0.613208	490.974		65	115930	0.730337	115.93		65	285128	0.485075	285.128		65	156763	0.471014	156.763		65	145337	0.764706	145.337
66	140667	0.825	140.667		66	495325	0.622642	495.325		66	101510	0.741573	101.51		66	275357	0.492537	275.357		66	153882	0.478261	153.882		66	129530	0.776471	129.53
67	129867	0.8375	129.867		67	491946	0.632075	491.946		67	91685	0.752809	91.685		67	256667	0.5	256.667		67	159068	0.485507	159.068		67	107038	0.788235	107.038
68	124000	0.85	124		68	498285	0.641509	498.285		68	85094	0.764045	85.094		68	264441	0.507463	264.441		68	158309	0.492754	158.309		68	95050	0.8	95.05
69	118000	0.8625	118		69	498546	0.650943	498.546		69	80000	0.775281	80		69	258683	0.514925	258.683		69	163333	0.5	163.333		69	86755	0.811765	86.755
70	110000	0.875	110		70	487696	0.660377	487.696		70	77865	0.786517	77.865		70	244507	0.522388	244.507		70	158673	0.507246	158.673		70	81696	0.823529	81.696
71	104667	0.8875	104.667		71	475224	0.669811	475.224		71	70000	0.797753	70		71	238060	0.529851	238.06		71	161877	0.514493	161.877		71	74688	0.835294	74.688
72	103333	0.9	103.333		72	445576	0.679245	445.576		72	68727	0.808989	68.727		72	233411	0.537313	233.411		72	164203	0.521739	164.203		72	67800	0.847059	67.8
73	100133	0.9125	100.133		73	427107	0.688679	427.107		73	63333	0.820225	63.333		73	235357	0.544776	235.357		73	172650	0.528986	172.65		73	66667	0.858824	66.667
74	94533	0.925	94.533		74	419308	0.698113	419.308		74	61686	0.831461	61.686		74	236012	0.552239	236.012		74	172710	0.536232	172.71		74	61534	0.870588	61.534
75	93333	0.9375	93.333		75	411701	0.707547	411.701		75	53333	0.842697	53.333		75	236667	0.559701	236.667		75	169017	0.543478	169.017		75	59820	0.882353	59.82
76	90133	0.95	90.133		76	410063	0.716981	410.063		76	53333	0.853933	53.333		76	236480	0.567164	236.48		76	166653	0.550725	166.653		76	55268	0.894118	55.268
77	86667	0.9625	86.667		77	414531	0.726415	414.531		77	52434	0.865169	52.434		77	236524	0.574627	236.524		77	167030	0.557971	167.03		77	50416	0.905882	50.416
78	86667	0.975	86.667		78	415171	0.735849	415.171		78	46667	0.876404	46.667		78	236243	0.58209	236.243		78	164745	0.565217	164.745		78	48818	0.917647	48.818
79	88800	0.9875	88.8		79	411911	0.745283	411.911		79	46179	0.88764	46.179		79	233548	0.589552	233.548		79	164454	0.572464	164.454		79	47388	0.929412	47.388
80	86667	1	86.667		80	424128	0.754717	424.128		80	41810	0.898876	41.81		80	231194	0.597015	231.194		80	162941	0.57971	162.941		80	43333	0.941176	43.333
					81	451083	0.764151	451.083		81	45590	0.910112	45.59		81	222488	0.604478	222.488		81	155545	0.586957	155.545		81	43333	0.952941	43.333
					82	460000	0.773585	460		82	40000	0.921348	40		82	215329	0.61194	215.329		82	150000	0.594203	150		82	41239	0.964706	41.239
					83	440314	0.783019	440.314		83	39455	0.932584	39.455		83	205572	0.619403	205.572		83	150000	0.601449	150		83	37247	0.976471	37.247
					84	406563	0.792453	406.563		84	33637	0.94382	33.637		84	204659	0.626866	204.659		84	146030	0.608696	146.03		84	36667	0.988235	36.667
					85	374628	0.801887	374.628		85	40000	0.955056	40		85	205871	0.634328	205.871		85	149030	0.615942	149.03		85	38743	1	38.743
					86	344969	0.811321	344.969		86	39663	0.966292	39.663		86	199951	0.641791	199.951		86	154156	0.623188	154.156
					87	326618	0.820755	326.618		87	30225	0.977528	30.225		87	199728	0.649254	199.728		87	153176	0.630435	153.176
					88	307430	0.830189	307.43		88	39888	0.988764	39.888		88	197313	0.656716	197.313		88	150801	0.637681	150.801
					89	287451	0.839623	287.451		89	30000	1	30		89	197609	0.664179	197.609		89	150000	0.644928	150
					90	276754	0.849057	276.754							90	199198	0.671642	199.198		90	149723	0.652174	149.723
					91	269331	0.858491	269.331							91	199167	0.679104	199.167		91	150000	0.65942	150
					92	258931	0.867925	258.931							92	203881	0.686567	203.881		92	147778	0.666667	147.778
					93	245772	0.877358	245.772							93	213442	0.69403	213.442		93	143623	0.673913	143.623
					94	241875	0.886792	241.875							94	226318	0.701493	226.318		94	147919	0.681159	147.919
					95	240670	0.896226	240.67							95	240249	0.708955	240.249		95	159396	0.688406	159.396
					96	222977	0.90566	222.977							96	243234	0.716418	243.234		96	150580	0.695652	150.58
					97	213333	0.915094	213.333							97	234677	0.723881	234.677		97	162947	0.702899	162.947
					98	211558	0.924528	211.558							98	234659	0.731343	234.659		98	152221	0.710145	152.221
					99	202280	0.933962	202.28							99	221997	0.738806	221.997		99	162073	0.717391	162.073
					100	194476	0.943396	194.476							100	226012	0.746269	226.012		100	160130	0.724638	160.13
					101	183711	0.95283	183.711							101	230000	0.753731	230		101	163720	0.731884	163.72
					102	184845	0.962264	184.845							102	230751	0.761194	230.751		102	166232	0.73913	166.232
					103	182176	0.971698	182.176							103	231402	0.768657	231.402		103	173096	0.746377	173.096
					104	163994	0.981132	163.994							104	232886	0.776119	232.886		104	175226	0.753623	175.226
					105	159811	0.990566	159.811							105	230299	0.783582	230.299		105	177353	0.76087	177.353
					106	150000	1	150							106	239254	0.791045	239.254		106	180000	0.768116	180
															107	248209	0.798507	248.209		107	180524	0.775362	180.524
															108	259053	0.80597	259.053		108	184991	0.782609	184.991
															109	270100	0.813433	270.1		109	187682	0.789855	187.682
															110	275025	0.820896	275.025		110	195865	0.797101	195.865
															111	267524	0.828358	267.524		111	205406	0.804348	205.406
															112	235669	0.835821	235.669		112	225537	0.811594	225.537
															113	204080	0.843284	204.08		113	238064	0.818841	238.064
															114	191827	0.850746	191.827		114	253982	0.826087	253.982
															115	175298	0.858209	175.298		115	276296	0.833333	276.296
															116	164551	0.865672	164.551		116	287547	0.84058	287.547
															117	150977	0.873134	150.977		117	285495	0.847826	285.495
															118	139215	0.880597	139.215		118	263116	0.855072	263.116
															119	132886	0.88806	132.886		119	240352	0.862319	240.352
															120	130000	0.895522	130		120	211380	0.869565	211.38
															121	122880	0.902985	122.88		121	182100	0.876812	182.1
															122	113333	0.910448	113.333		122	148636	0.884058	148.636
															123	111418	0.91791	111.418		123	129521	0.891304	129.521
															124	103469	0.925373	103.469		124	110215	0.898551	110.215
															125	100573	0.932836	100.573		125	99073	0.905797	99.073
															126	99543	0.940299	99.543		126	86440	0.913043	86.44
															127	95124	0.947761	95.124		127	85128	0.92029	85.128
															128	90464	0.955224	90.464		128	77662	0.927536	77.662
															129	89090	0.962687	89.09		129	70907	0.934783	70.907
															130	85793	0.970149	85.793		130	66191	0.942029	66.191
															131	79024	0.977612	79.024		131	63333	0.949275	63.333
															132	76521	0.985075	76.521		132	63333	0.956522	63.333
															133	72673	0.992537	72.673		133	60425	0.963768	60.425
															134	70000	1	70		134	56667	0.971014	56.667
																				135	56667	0.978261	56.667
																				136	56429	0.985507	56.429
																				137	52330	0.992754	52.33
																				138	50000	1	50
IF 12 29.08.18
ATAP-AVATAA
Cell 1:					Cell 2:					Cell 3:					Cell 4:					Cell 5:					Cell 6:					Cell 7:
X	Y	X norm	Y		X	Y	X norm	Y		X	Y	X norm	Y		X	Y	X norm	Y		X	Y	X norm	Y		X	Y	X norm	Y		X	Y	X norm	Y
0	93818	0	93.818		0	66055	0	66.055		0	78491	0	78.491		0	63333	0	63.333		0	68224	0	68.224		0	93333	0	93.333		0	80000	0	80
1	97642	0.00793651	97.642		1	65723	0.0105263	65.723		1	81302	0.0136986	81.302		1	63333	0.0125	63.333		1	71630	0.00892857	71.63		1	93017	0.00970874	93.017		1	70080	0.008	70.08
2	95812	0.015873	95.812		2	63253	0.0210526	63.253		2	83033	0.0273973	83.033		2	63333	0.025	63.333		2	66961	0.0178571	66.961		2	93333	0.0194175	93.333		2	79840	0.016	79.84
3	103250	0.0238095	103.25		3	66667	0.0315789	66.667		3	87203	0.0410959	87.203		3	63333	0.0375	63.333		3	73194	0.0267857	73.194		3	93333	0.0291262	93.333		3	80000	0.024	80
4	103935	0.031746	103.935		4	66667	0.0421053	66.667		4	88001	0.0547945	88.001		4	63333	0.05	63.333		4	73333	0.0357143	73.333		4	93333	0.038835	93.333		4	86298	0.032	86.298
5	104338	0.0396825	104.338		5	66667	0.0526316	66.667		5	89463	0.0684932	89.463		5	64198	0.0625	64.198		5	73333	0.0446429	73.333		5	93333	0.0485437	93.333		5	80192	0.04	80.192
6	103977	0.047619	103.977		6	66667	0.0631579	66.667		6	90000	0.0821918	90		6	66586	0.075	66.586		6	73333	0.0535714	73.333		6	93333	0.0582524	93.333		6	80000	0.048	80
7	107292	0.0555556	107.292		7	68526	0.0736842	68.526		7	90000	0.0958904	90		7	68284	0.0875	68.284		7	73333	0.0625	73.333		7	93333	0.0679612	93.333		7	80000	0.056	80
8	110000	0.0634921	110		8	69443	0.0842105	69.443		8	98584	0.109589	98.584		8	64978	0.1	64.978		8	73333	0.0714286	73.333		8	93333	0.0776699	93.333		8	80000	0.064	80
9	110000	0.0714286	110		9	66822	0.0947368	66.822		9	101542	0.123288	101.542		9	70000	0.1125	70		9	72373	0.0803571	72.373		9	93333	0.0873786	93.333		9	80000	0.072	80
10	110533	0.0793651	110.533		10	68899	0.105263	68.899		10	107265	0.136986	107.265		10	68497	0.125	68.497		10	69056	0.0892857	69.056		10	94951	0.0970874	94.951		10	83435	0.08	83.435
11	110268	0.0873016	110.268		11	70835	0.115789	70.835		11	107358	0.150685	107.358		11	64084	0.1375	64.084		11	73333	0.0982143	73.333		11	94495	0.106796	94.495		11	80479	0.088	80.479
12	120281	0.0952381	120.281		12	73333	0.126316	73.333		12	114683	0.164384	114.683		12	68349	0.15	68.349		12	74070	0.107143	74.07		12	94917	0.116505	94.917		12	92053	0.096	92.053
13	117628	0.103175	117.628		13	74721	0.136842	74.721		13	119447	0.178082	119.447		13	71102	0.1625	71.102		13	81486	0.116071	81.486		13	94498	0.126214	94.498		13	93333	0.104	93.333
14	120387	0.111111	120.387		14	76363	0.147368	76.363		14	124744	0.191781	124.744		14	75345	0.175	75.345		14	73448	0.125	73.448		14	103333	0.135922	103.333		14	93333	0.112	93.333
15	123333	0.119048	123.333		15	81696	0.157895	81.696		15	126667	0.205479	126.667		15	70000	0.1875	70		15	82300	0.133929	82.3		15	103286	0.145631	103.286		15	93333	0.12	93.333
16	123507	0.126984	123.507		16	87297	0.168421	87.297		16	135991	0.219178	135.991		16	71078	0.2	71.078		16	75238	0.142857	75.238		16	97928	0.15534	97.928		16	93333	0.128	93.333
17	129002	0.134921	129.002		17	91684	0.178947	91.684		17	144622	0.232877	144.622		17	76177	0.2125	76.177		17	77137	0.151786	77.137		17	101870	0.165049	101.87		17	100453	0.136	100.453
18	133333	0.142857	133.333		18	87647	0.189474	87.647		18	146667	0.246575	146.667		18	74188	0.225	74.188		18	83110	0.160714	83.11		18	103333	0.174757	103.333		18	94336	0.144	94.336
19	136481	0.150794	136.481		19	98017	0.2	98.017		19	162557	0.260274	162.557		19	72369	0.2375	72.369		19	83333	0.169643	83.333		19	103333	0.184466	103.333		19	93333	0.152	93.333
20	140276	0.15873	140.276		20	103553	0.210526	103.553		20	174327	0.273973	174.327		20	82492	0.25	82.492		20	85678	0.178571	85.678		20	111877	0.194175	111.877		20	93333	0.16	93.333
21	141600	0.166667	141.6		21	113702	0.221053	113.702		21	190042	0.287671	190.042		21	77265	0.2625	77.265		21	89563	0.1875	89.563		21	116667	0.203883	116.667		21	101653	0.168	101.653
22	145811	0.174603	145.811		22	129549	0.231579	129.549		22	215298	0.30137	215.298		22	81302	0.275	81.302		22	86417	0.196429	86.417		22	116667	0.213592	116.667		22	96609	0.176	96.609
23	149862	0.18254	149.862		23	148003	0.242105	148.003		23	220345	0.315068	220.345		23	83333	0.2875	83.333		23	90000	0.205357	90		23	121036	0.223301	121.036		23	101596	0.184	101.596
24	152422	0.190476	152.422		24	158929	0.252632	158.929		24	212784	0.328767	212.784		24	83333	0.3	83.333		24	90658	0.214286	90.658		24	126667	0.23301	126.667		24	113331	0.192	113.331
25	157644	0.198413	157.644		25	158433	0.263158	158.433		25	205704	0.342466	205.704		25	83773	0.3125	83.773		25	91755	0.223214	91.755		25	130680	0.242718	130.68		25	105467	0.2	105.467
26	166715	0.206349	166.715		26	149907	0.273684	149.907		26	196073	0.356164	196.073		26	90368	0.325	90.368		26	92367	0.232143	92.367		26	142330	0.252427	142.33		26	110430	0.208	110.43
27	170721	0.214286	170.721		27	145399	0.284211	145.399		27	193617	0.369863	193.617		27	97114	0.3375	97.114		27	99475	0.241071	99.475		27	150961	0.262136	150.961		27	110587	0.216	110.587
28	177067	0.222222	177.067		28	142463	0.294737	142.463		28	195709	0.383562	195.709		28	106741	0.35	106.741		28	107778	0.25	107.778		28	160762	0.271845	160.762		28	118151	0.224	118.151
29	182089	0.230159	182.089		29	137490	0.305263	137.49		29	194308	0.39726	194.308		29	110261	0.3625	110.261		29	113201	0.258929	113.201		29	165584	0.281553	165.584		29	117335	0.232	117.335
30	188174	0.238095	188.174		30	133333	0.315789	133.333		30	187130	0.410959	187.13		30	124608	0.375	124.608		30	119530	0.267857	119.53		30	190895	0.291262	190.895		30	117883	0.24	117.883
31	196021	0.246032	196.021		31	133333	0.326316	133.333		31	183333	0.424658	183.333		31	144377	0.3875	144.377		31	124334	0.276786	124.334		31	216616	0.300971	216.616		31	124266	0.248	124.266
32	197784	0.253968	197.784		32	133650	0.336842	133.65		32	181588	0.438356	181.588		32	182938	0.4	182.938		32	129611	0.285714	129.611		32	260786	0.31068	260.786		32	126421	0.256	126.421
33	209840	0.261905	209.84		33	134873	0.347368	134.873		33	179860	0.452055	179.86		33	225901	0.4125	225.901		33	140763	0.294643	140.763		33	280241	0.320388	280.241		33	126667	0.264	126.667
34	224368	0.269841	224.368		34	130447	0.357895	130.447		34	173682	0.465753	173.682		34	226667	0.425	226.667		34	149068	0.303571	149.068		34	270256	0.330097	270.256		34	126667	0.272	126.667
35	237589	0.277778	237.589		35	123337	0.368421	123.337		35	170000	0.479452	170		35	215884	0.4375	215.884		35	159162	0.3125	159.162		35	243896	0.339806	243.896		35	140011	0.28	140.011
36	257649	0.285714	257.649		36	132710	0.378947	132.71		36	170000	0.493151	170		36	209347	0.45	209.347		36	183271	0.321429	183.271		36	225955	0.349515	225.955		36	145458	0.288	145.458
37	295666	0.293651	295.666		37	133333	0.389474	133.333		37	170797	0.506849	170.797		37	203527	0.4625	203.527		37	224364	0.330357	224.364		37	220000	0.359223	220		37	144037	0.296	144.037
38	334635	0.301587	334.635		38	133088	0.4	133.088		38	165754	0.520548	165.754		38	197000	0.475	197		38	232521	0.339286	232.521		38	218825	0.368932	218.825		38	149582	0.304	149.582
39	362273	0.309524	362.273		39	127367	0.410526	127.367		39	166113	0.534247	166.113		39	189689	0.4875	189.689		39	223486	0.348214	223.486		39	213689	0.378641	213.689		39	159287	0.312	159.287
40	376636	0.31746	376.636		40	129029	0.421053	129.029		40	169592	0.547945	169.592		40	183765	0.5	183.765		40	200975	0.357143	200.975		40	212955	0.38835	212.955		40	167717	0.32	167.717
41	356467	0.325397	356.467		41	126446	0.431579	126.446		41	164561	0.561644	164.561		41	186146	0.5125	186.146		41	200338	0.366071	200.338		41	220000	0.398058	220		41	171435	0.328	171.435
42	353336	0.333333	353.336		42	128948	0.442105	128.948		42	160000	0.575342	160		42	183819	0.525	183.819		42	208724	0.375	208.724		42	220000	0.407767	220		42	191855	0.336	191.855
43	333151	0.34127	333.151		43	133778	0.452632	133.778		43	165344	0.589041	165.344		43	182171	0.5375	182.171		43	200187	0.383929	200.187		43	221394	0.417476	221.394		43	213547	0.344	213.547
44	323373	0.349206	323.373		44	132130	0.463158	132.13		44	170377	0.60274	170.377		44	183104	0.55	183.104		44	193333	0.392857	193.333		44	233204	0.427184	233.204		44	230527	0.352	230.527
45	314760	0.357143	314.76		45	134427	0.473684	134.427		45	176917	0.616438	176.917		45	183948	0.5625	183.948		45	198848	0.401786	198.848		45	220777	0.436893	220.777		45	244181	0.36	244.181
46	308945	0.365079	308.945		46	133949	0.484211	133.949		46	184054	0.630137	184.054		46	189262	0.575	189.262		46	206768	0.410714	206.768		46	220000	0.446602	220		46	260693	0.368	260.693
47	298769	0.373016	298.769		47	133333	0.494737	133.333		47	192541	0.643836	192.541		47	189559	0.5875	189.559		47	194923	0.419643	194.923		47	216558	0.456311	216.558		47	281327	0.376	281.327
48	308174	0.380952	308.174		48	133825	0.505263	133.825		48	210340	0.657534	210.34		48	192351	0.6	192.351		48	209774	0.428571	209.774		48	217964	0.466019	217.964		48	310199	0.384	310.199
49	303002	0.388889	303.002		49	134448	0.515789	134.448		49	225537	0.671233	225.537		49	189129	0.6125	189.129		49	205621	0.4375	205.621		49	213301	0.475728	213.301		49	317841	0.392	317.841
50	297301	0.396825	297.301		50	140000	0.526316	140		50	221574	0.684932	221.574		50	189699	0.625	189.699		50	208163	0.446429	208.163		50	213156	0.485437	213.156		50	306533	0.4	306.533
51	295855	0.404762	295.855		51	140000	0.536842	140		51	202304	0.69863	202.304		51	189369	0.6375	189.369		51	191065	0.455357	191.065		51	215221	0.495146	215.221		51	287133	0.408	287.133
52	291281	0.412698	291.281		52	146170	0.547368	146.17		52	180632	0.712329	180.632		52	185866	0.65	185.866		52	190190	0.464286	190.19		52	219067	0.504854	219.067		52	261888	0.416	261.888
53	287402	0.420635	287.402		53	150516	0.557895	150.516		53	157337	0.726027	157.337		53	189150	0.6625	189.15		53	202037	0.473214	202.037		53	229288	0.514563	229.288		53	245470	0.424	245.47
54	286870	0.428571	286.87		54	148768	0.568421	148.768		54	136713	0.739726	136.713		54	184948	0.675	184.948		54	203459	0.482143	203.459		54	242917	0.524272	242.917		54	243333	0.432	243.333
55	286667	0.436508	286.667		55	151642	0.578947	151.642		55	126234	0.753425	126.234		55	188315	0.6875	188.315		55	210000	0.491071	210		55	241100	0.533981	241.1		55	243157	0.44	243.157
56	286667	0.444444	286.667		56	150504	0.589474	150.504		56	120371	0.767123	120.371		56	190274	0.7	190.274		56	207874	0.5	207.874		56	237888	0.543689	237.888		56	242406	0.448	242.406
57	282247	0.452381	282.247		57	151508	0.6	151.508		57	116495	0.780822	116.495		57	195567	0.7125	195.567		57	209795	0.508929	209.795		57	241393	0.553398	241.393		57	238154	0.456	238.154
58	280000	0.460317	280		58	149612	0.610526	149.612		58	113532	0.794521	113.532		58	201956	0.725	201.956		58	210000	0.517857	210		58	237004	0.563107	237.004		58	237573	0.464	237.573
59	278819	0.468254	278.819		59	146667	0.621053	146.667		59	106815	0.808219	106.815		59	215078	0.7375	215.078		59	210161	0.526786	210.161		59	263807	0.572816	263.807		59	238304	0.472	238.304
60	273661	0.47619	273.661		60	147337	0.631579	147.337		60	102587	0.821918	102.587		60	229254	0.75	229.254		60	209888	0.535714	209.888		60	275696	0.582524	275.696		60	238405	0.48	238.405
61	274472	0.484127	274.472		61	144482	0.642105	144.482		61	102423	0.835616	102.423		61	242446	0.7625	242.446		61	210000	0.544643	210		61	268745	0.592233	268.745		61	238259	0.488	238.259
62	286066	0.492063	286.066		62	145285	0.652632	145.285		62	96667	0.849315	96.667		62	259825	0.775	259.825		62	210359	0.553571	210.359		62	271935	0.601942	271.935		62	238368	0.496	238.368
63	281219	0.5	281.219		63	147628	0.663158	147.628		63	94014	0.863014	94.014		63	278471	0.7875	278.471		63	226758	0.5625	226.758		63	252989	0.61165	252.989		63	244827	0.504	244.827
64	273848	0.507937	273.848		64	147691	0.673684	147.691		64	90000	0.876712	90		64	273087	0.8	273.087		64	242544	0.571429	242.544		64	246342	0.621359	246.342		64	257014	0.512	257.014
65	279644	0.515873	279.644		65	149582	0.684211	149.582		65	89852	0.890411	89.852		65	243473	0.8125	243.473		65	243527	0.580357	243.527		65	233568	0.631068	233.568		65	255467	0.52	255.467
66	280190	0.52381	280.19		66	146723	0.694737	146.723		66	86967	0.90411	86.967		66	214672	0.825	214.672		66	228221	0.589286	228.221		66	213708	0.640777	213.708		66	240728	0.528	240.728
67	274097	0.531746	274.097		67	145348	0.705263	145.348		67	83333	0.917808	83.333		67	196684	0.8375	196.684		67	198347	0.598214	198.347		67	186369	0.650485	186.369		67	238388	0.536	238.388
68	274821	0.539683	274.821		68	152625	0.715789	152.625		68	82847	0.931507	82.847		68	182705	0.85	182.705		68	173229	0.607143	173.229		68	159733	0.660194	159.733		68	236293	0.544	236.293
69	276930	0.547619	276.93		69	153333	0.726316	153.333		69	80438	0.945205	80.438		69	171916	0.8625	171.916		69	153264	0.616071	153.264		69	146893	0.669903	146.893		69	233257	0.552	233.257
70	265151	0.555556	265.151		70	164697	0.736842	164.697		70	77850	0.958904	77.85		70	155243	0.875	155.243		70	135652	0.625	135.652		70	138272	0.679612	138.272		70	233035	0.56	233.035
71	274726	0.563492	274.726		71	173929	0.747368	173.929		71	78297	0.972603	78.297		71	144426	0.8875	144.426		71	126592	0.633929	126.592		71	137540	0.68932	137.54		71	232826	0.568	232.826
72	279457	0.571429	279.457		72	177990	0.757895	177.99		72	79358	0.986301	79.358		72	140107	0.9	140.107		72	120389	0.642857	120.389		72	137799	0.699029	137.799		72	231674	0.576	231.674
73	287425	0.579365	287.425		73	177822	0.768421	177.822		73	76667	1	76.667		73	132776	0.9125	132.776		73	111601	0.651786	111.601		73	132499	0.708738	132.499		73	231425	0.584	231.425
74	292554	0.587302	292.554		74	176463	0.778947	176.463							74	123616	0.925	123.616		74	102655	0.660714	102.655		74	117011	0.718447	117.011		74	226735	0.592	226.735
75	294196	0.595238	294.196		75	171616	0.789474	171.616							75	116711	0.9375	116.711		75	101460	0.669643	101.46		75	116667	0.728155	116.667		75	228000	0.6	228
76	301739	0.603175	301.739		76	159093	0.8	159.093							76	114102	0.95	114.102		76	95092	0.678571	95.092		76	111803	0.737864	111.803		76	227323	0.608	227.323
77	297755	0.611111	297.755		77	140346	0.810526	140.346							77	109911	0.9625	109.911		77	91327	0.6875	91.327		77	116395	0.747573	116.395		77	225565	0.616	225.565
78	303140	0.619048	303.14		78	128149	0.821053	128.149							78	103791	0.975	103.791		78	90000	0.696429	90		78	106294	0.757282	106.294		78	228187	0.624	228.187
79	303333	0.626984	303.333		79	115056	0.831579	115.056							79	98003	0.9875	98.003		79	89820	0.705357	89.82		79	103333	0.76699	103.333		79	217282	0.632	217.282
80	312823	0.634921	312.823		80	109153	0.842105	109.153							80	93772	1	93.772		80	86683	0.714286	86.683		80	103333	0.776699	103.333		80	213584	0.64	213.584
81	312287	0.642857	312.287		81	102172	0.852632	102.172												81	83849	0.723214	83.849		81	103333	0.786408	103.333		81	213520	0.648	213.52
82	305043	0.650794	305.043		82	93189	0.863158	93.189												82	83452	0.732143	83.452		82	103333	0.796117	103.333		82	218294	0.656	218.294
83	310000	0.65873	310		83	88366	0.873684	88.366												83	88072	0.741071	88.072		83	103298	0.805825	103.298		83	215857	0.664	215.857
84	310000	0.666667	310		84	81094	0.884211	81.094												84	84011	0.75	84.011		84	100787	0.815534	100.787		84	223289	0.672	223.289
85	319524	0.674603	319.524		85	80401	0.894737	80.401												85	83333	0.758929	83.333		85	103333	0.825243	103.333		85	231733	0.68	231.733
86	317461	0.68254	317.461		86	80000	0.905263	80												86	76473	0.767857	76.473		86	103333	0.834951	103.333		86	233358	0.688	233.358
87	320122	0.690476	320.122		87	74823	0.915789	74.823												87	78612	0.776786	78.612		87	102460	0.84466	102.46		87	236906	0.696	236.906
88	320423	0.698413	320.423		88	73333	0.926316	73.333												88	78523	0.785714	78.523		88	93380	0.854369	93.38		88	240693	0.704	240.693
89	325066	0.706349	325.066		89	69913	0.936842	69.913												89	77731	0.794643	77.731		89	94401	0.864078	94.401		89	240542	0.712	240.542
90	326249	0.714286	326.249		90	67211	0.947368	67.211												90	76911	0.803571	76.911		90	102700	0.873786	102.7		90	241877	0.72	241.877
91	336764	0.722222	336.764		91	66667	0.957895	66.667												91	80393	0.8125	80.393		91	103333	0.883495	103.333		91	236853	0.728	236.853
92	345847	0.730159	345.847		92	66667	0.968421	66.667												92	73333	0.821429	73.333		92	103333	0.893204	103.333		92	232250	0.736	232.25
93	351132	0.738095	351.132		93	63843	0.978947	63.843												93	73333	0.830357	73.333		93	99968	0.902913	99.968		93	224366	0.744	224.366
94	353916	0.746032	353.916		94	62374	0.989474	62.374												94	73333	0.839286	73.333		94	101877	0.912621	101.877		94	233333	0.752	233.333
95	360673	0.753968	360.673		95	66041	1	66.041												95	73333	0.848214	73.333		95	103333	0.92233	103.333		95	233333	0.76	233.333
96	373891	0.761905	373.891																	96	72554	0.857143	72.554		96	103333	0.932039	103.333		96	233333	0.768	233.333
97	374401	0.769841	374.401																	97	72056	0.866071	72.056		97	99256	0.941748	99.256		97	235573	0.776	235.573
98	380689	0.777778	380.689																	98	73333	0.875	73.333		98	97540	0.951456	97.54		98	241173	0.784	241.173
99	376929	0.785714	376.929																	99	73333	0.883929	73.333		99	98950	0.961165	98.95		99	235413	0.792	235.413
100	369206	0.793651	369.206																	100	73333	0.892857	73.333		100	103333	0.970874	103.333		100	242933	0.8	242.933
101	362194	0.801587	362.194																	101	72717	0.901786	72.717		101	102383	0.980583	102.383		101	246771	0.808	246.771
102	355884	0.809524	355.884																	102	66316	0.910714	66.316		102	100392	0.990291	100.392		102	269341	0.816	269.341
103	342368	0.81746	342.368																	103	63380	0.919643	63.38		103	103333	1	103.333		103	287088	0.824	287.088
104	317674	0.825397	317.674																	104	67544	0.928571	67.544							104	308821	0.832	308.821
105	282179	0.833333	282.179																	105	65699	0.9375	65.699							105	313253	0.84	313.253
106	250509	0.84127	250.509																	106	73041	0.946429	73.041							106	282337	0.848	282.337
107	238669	0.849206	238.669																	107	67835	0.955357	67.835							107	249231	0.856	249.231
108	223924	0.857143	223.924																	108	63651	0.964286	63.651							108	221226	0.864	221.226
109	210462	0.865079	210.462																	109	71697	0.973214	71.697							109	208133	0.872	208.133
110	195295	0.873016	195.295																	110	68024	0.982143	68.024							110	186539	0.88	186.539
111	190000	0.880952	190																	111	64792	0.991071	64.792							111	182478	0.888	182.478
112	188664	0.888889	188.664																	112	67196	1	67.196							112	169507	0.896	169.507
113	180808	0.896825	180.808																											113	161992	0.904	161.992
114	167841	0.904762	167.841																											114	154961	0.912	154.961
115	163601	0.912698	163.601																											115	149424	0.92	149.424
116	151013	0.920635	151.013																											116	141520	0.928	141.52
117	145701	0.928571	145.701																											117	140225	0.936	140.225
118	142748	0.936508	142.748																											118	139922	0.944	139.922
119	143804	0.944444	143.804																											119	136564	0.952	136.564
120	133333	0.952381	133.333																											120	131275	0.96	131.275
121	135132	0.960317	135.132																											121	126667	0.968	126.667
122	132604	0.968254	132.604																											122	126667	0.976	126.667
123	133333	0.97619	133.333																											123	126667	0.984	126.667
124	127211	0.984127	127.211																											124	126597	0.992	126.597
125	119578	0.992063	119.578																											125	116667	1	116.667
126	116667	1	116.667
IF 12 29.08.18
T779A
Cell 1:					Cell 2:					Cell 3:					Cell 4:					Cell 5:					Cell 6:					Cell 7:					Cell 8:					Cell 9:
X	Y	X norm	Y		X	Y	X norm	Y		X	Y	X norm	Y		X	Y	X norm	Y		X	Y	X norm	Y		X	Y	X norm	Y		X	Y	X norm	Y		X	Y	X norm	Y		X	Y	X norm	Y
0	54654	0	54.654		0	70000	0	70		0	96667	0	96.667		0	106667	0	106.667		0	70359	0	70.359		0	96667	0	96.667		0	65544	0	65.544		0	40000	0	40		0	56667	0	56.667
1	60000	0.0102041	60		1	70000	0.00970874	70		1	96667	0.00892857	96.667		1	106667	0.00775194	106.667		1	77414	0.00892857	77.414		1	96667	0.00970874	96.667		1	65185	0.00526316	65.185		1	40000	0.00934579	40		1	56667	0.0103093	56.667
2	59033	0.0204082	59.033		2	70000	0.0194175	70		2	96667	0.0178571	96.667		2	106667	0.0155039	106.667		2	77574	0.0178571	77.574		2	96667	0.0194175	96.667		2	70563	0.0105263	70.563		2	42536	0.0186916	42.536		2	56667	0.0206186	56.667
3	55437	0.0306122	55.437		3	64379	0.0291262	64.379		3	96667	0.0267857	96.667		3	113483	0.0232558	113.483		3	78179	0.0267857	78.179		3	96667	0.0291262	96.667		3	73333	0.0157895	73.333		3	44654	0.0280374	44.654		3	58309	0.0309278	58.309
4	58089	0.0408163	58.089		4	66762	0.038835	66.762		4	96667	0.0357143	96.667		4	120000	0.0310078	120		4	74123	0.0357143	74.123		4	96667	0.038835	96.667		4	69868	0.0210526	69.868		4	46147	0.0373832	46.147		4	58357	0.0412371	58.357
5	51341	0.0510204	51.341		5	70000	0.0485437	70		5	96667	0.0446429	96.667		5	126738	0.0387597	126.738		5	83096	0.0446429	83.096		5	97046	0.0485437	97.046		5	61054	0.0263158	61.054		5	44597	0.046729	44.597		5	56667	0.0515464	56.667
6	60000	0.0612245	60		6	70000	0.0582524	70		6	96667	0.0535714	96.667		6	128113	0.0465116	128.113		6	83333	0.0535714	83.333		6	105290	0.0582524	105.29		6	70729	0.0315789	70.729		6	43376	0.0560748	43.376		6	56667	0.0618557	56.667
7	60000	0.0714286	60		7	70000	0.0679612	70		7	96667	0.0625	96.667		7	132024	0.0542636	132.024		7	84340	0.0625	84.34		7	101266	0.0679612	101.266		7	63196	0.0368421	63.196		7	43713	0.0654206	43.713		7	56667	0.0721649	56.667
8	60000	0.0816327	60		8	74037	0.0776699	74.037		8	96667	0.0714286	96.667		8	142222	0.0620155	142.222		8	86454	0.0714286	86.454		8	98152	0.0776699	98.152		8	69983	0.0421053	69.983		8	50000	0.0747664	50		8	56667	0.0824742	56.667
9	60000	0.0918367	60		9	81371	0.0873786	81.371		9	96667	0.0803571	96.667		9	149913	0.0697674	149.913		9	86957	0.0803571	86.957		9	101115	0.0873786	101.115		9	73333	0.0473684	73.333		9	50000	0.0841121	50		9	56667	0.0927835	56.667
10	60007	0.102041	60.007		10	83333	0.0970874	83.333		10	96667	0.0892857	96.667		10	158110	0.0775194	158.11		10	96667	0.0892857	96.667		10	103476	0.0970874	103.476		10	73333	0.0526316	73.333		10	50000	0.0934579	50		10	56667	0.103093	56.667
11	67184	0.112245	67.184		11	83333	0.106796	83.333		11	96667	0.0982143	96.667		11	169551	0.0852713	169.551		11	96667	0.0982143	96.667		11	106667	0.106796	106.667		11	73333	0.0578947	73.333		11	50000	0.102804	50		11	56667	0.113402	56.667
12	61860	0.122449	61.86		12	91313	0.116505	91.313		12	96838	0.107143	96.838		12	187887	0.0930233	187.887		12	96667	0.107143	96.667		12	106667	0.116505	106.667		12	72815	0.0631579	72.815		12	50000	0.11215	50		12	56667	0.123711	56.667
13	60700	0.132653	60.7		13	96667	0.126214	96.667		13	98135	0.116071	98.135		13	218941	0.100775	218.941		13	96667	0.116071	96.667		13	106667	0.126214	106.667		13	73333	0.0684211	73.333		13	55594	0.121495	55.594		13	56963	0.134021	56.963
14	69506	0.142857	69.506		14	102567	0.135922	102.567		14	97585	0.125	97.585		14	260698	0.108527	260.698		14	99717	0.125	99.717		14	111598	0.135922	111.598		14	69009	0.0736842	69.009		14	51866	0.130841	51.866		14	60308	0.14433	60.308
15	65650	0.153061	65.65		15	114435	0.145631	114.435		15	106667	0.133929	106.667		15	294254	0.116279	294.254		15	106667	0.133929	106.667		15	119804	0.145631	119.804		15	68659	0.0789474	68.659		15	55426	0.140187	55.426		15	60629	0.154639	60.629
16	70000	0.163265	70		16	133422	0.15534	133.422		16	106667	0.142857	106.667		16	311783	0.124031	311.783		16	108641	0.142857	108.641		16	118504	0.15534	118.504		16	73333	0.0842105	73.333		16	60000	0.149533	60		16	60943	0.164948	60.943
17	70013	0.173469	70.013		17	168920	0.165049	168.92		17	106667	0.151786	106.667		17	330561	0.131783	330.561		17	123423	0.151786	123.423		17	125082	0.165049	125.082		17	71774	0.0894737	71.774		17	55673	0.158879	55.673		17	63333	0.175258	63.333
18	78369	0.183673	78.369		18	219932	0.174757	219.932		18	107952	0.160714	107.952		18	354852	0.139535	354.852		18	132892	0.160714	132.892		18	123210	0.174757	123.21		18	70069	0.0947368	70.069		18	57084	0.168224	57.084		18	63333	0.185567	63.333
19	78648	0.193878	78.648		19	261765	0.184466	261.765		19	120000	0.169643	120		19	358004	0.147287	358.004		19	144257	0.169643	144.257		19	131835	0.184466	131.835		19	73333	0.1	73.333		19	60000	0.17757	60		19	63333	0.195876	63.333
20	75606	0.204082	75.606		20	251387	0.194175	251.387		20	121316	0.178571	121.316		20	334569	0.155039	334.569		20	155930	0.178571	155.93		20	133333	0.194175	133.333		20	73333	0.105263	73.333		20	68194	0.186916	68.194		20	59581	0.206186	59.581
21	84694	0.214286	84.694		21	224356	0.203883	224.356		21	134332	0.1875	134.332		21	301052	0.162791	301.052		21	173231	0.1875	173.231		21	144206	0.203883	144.206		21	73333	0.110526	73.333		21	73333	0.196262	73.333		21	63953	0.216495	63.953
22	99001	0.22449	99.001		22	211360	0.213592	211.36		22	144680	0.196429	144.68		22	288661	0.170543	288.661		22	197153	0.196429	197.153		22	160306	0.213592	160.306		22	74631	0.115789	74.631		22	78204	0.205607	78.204		22	63333	0.226804	63.333
23	106667	0.234694	106.667		23	192714	0.223301	192.714		23	159231	0.205357	159.231		23	282361	0.178295	282.361		23	231086	0.205357	231.086		23	178751	0.223301	178.751		23	77287	0.121053	77.287		23	85268	0.214953	85.268		23	63333	0.237113	63.333
24	115075	0.244898	115.075		24	174842	0.23301	174.842		24	186176	0.214286	186.176		24	283646	0.186047	283.646		24	285487	0.214286	285.487		24	210025	0.23301	210.025		24	75786	0.126316	75.786		24	100395	0.224299	100.395		24	66395	0.247423	66.395
25	142396	0.255102	142.396		25	165564	0.242718	165.564		25	227782	0.223214	227.782		25	298308	0.193798	298.308		25	314411	0.223214	314.411		25	240054	0.242718	240.054		25	80714	0.131579	80.714		25	123316	0.233645	123.316		25	74091	0.257732	74.091
26	185735	0.265306	185.735		26	158114	0.252427	158.114		26	283723	0.232143	283.723		26	310489	0.20155	310.489		26	306767	0.232143	306.767		26	329308	0.252427	329.308		26	75343	0.136842	75.343		26	155738	0.242991	155.738		26	81075	0.268041	81.075
27	222753	0.27551	222.753		27	156667	0.262136	156.667		27	321407	0.241071	321.407		27	321821	0.209302	321.821		27	275986	0.241071	275.986		27	409569	0.262136	409.569		27	74401	0.142105	74.401		27	178126	0.252336	178.126		27	83309	0.278351	83.309
28	256882	0.285714	256.882		28	156667	0.271845	156.667		28	344359	0.25	344.359		28	328873	0.217054	328.873		28	251117	0.25	251.117		28	448033	0.271845	448.033		28	79686	0.147368	79.686		28	197408	0.261682	197.408		28	83333	0.28866	83.333
29	278222	0.295918	278.222		29	156667	0.281553	156.667		29	375255	0.258929	375.255		29	323401	0.224806	323.401		29	243333	0.258929	243.333		29	399187	0.281553	399.187		29	73902	0.152632	73.902		29	189917	0.271028	189.917		29	91103	0.298969	91.103
30	289443	0.306122	289.443		30	156667	0.291262	156.667		30	354843	0.267857	354.843		30	309254	0.232558	309.254		30	243333	0.267857	243.333		30	367337	0.291262	367.337		30	75021	0.157895	75.021		30	168350	0.280374	168.35		30	99943	0.309278	99.943
31	293145	0.316327	293.145		31	156667	0.300971	156.667		31	326973	0.276786	326.973		31	306972	0.24031	306.972		31	243333	0.276786	243.333		31	346094	0.300971	346.094		31	77914	0.163158	77.914		31	154172	0.28972	154.172		31	106810	0.319588	106.81
32	284493	0.326531	284.493		32	162752	0.31068	162.752		32	297972	0.285714	297.972		32	315023	0.248062	315.023		32	240520	0.285714	240.52		32	356593	0.31068	356.593		32	83333	0.168421	83.333		32	140532	0.299065	140.532		32	121405	0.329897	121.405
33	258210	0.336735	258.21		33	174490	0.320388	174.49		33	283233	0.294643	283.233		33	313333	0.255814	313.333		33	230746	0.294643	230.746		33	350161	0.320388	350.161		33	83333	0.173684	83.333		33	137224	0.308411	137.224		33	144004	0.340206	144.004
34	245625	0.346939	245.625		34	191775	0.330097	191.775		34	290000	0.303571	290		34	308974	0.263566	308.974		34	233446	0.303571	233.446		34	332257	0.330097	332.257		34	83333	0.178947	83.333		34	136667	0.317757	136.667		34	180550	0.350515	180.55
35	241732	0.357143	241.732		35	211384	0.339806	211.384		35	290000	0.3125	290		35	301716	0.271318	301.716		35	242028	0.3125	242.028		35	324989	0.339806	324.989		35	83333	0.184211	83.333		35	144330	0.327103	144.33		35	242106	0.360825	242.106
36	234724	0.367347	234.724		36	221635	0.349515	221.635		36	291171	0.321429	291.171		36	295864	0.27907	295.864		36	230835	0.321429	230.835		36	307702	0.349515	307.702		36	83333	0.189474	83.333		36	146667	0.336449	146.667		36	298900	0.371134	298.9
37	237110	0.377551	237.11		37	227450	0.359223	227.45		37	300860	0.330357	300.86		37	284524	0.286822	284.524		37	230185	0.330357	230.185		37	307355	0.359223	307.355		37	92705	0.194737	92.705		37	153475	0.345794	153.475		37	305437	0.381443	305.437
38	230000	0.387755	230		38	227496	0.368932	227.496		38	307662	0.339286	307.662		38	278805	0.294574	278.805		38	226729	0.339286	226.729		38	313333	0.368932	313.333		38	93333	0.2	93.333		38	156667	0.35514	156.667		38	273722	0.391753	273.722
39	223699	0.397959	223.699		39	222798	0.378641	222.798		39	308691	0.348214	308.691		39	281911	0.302326	281.911		39	230861	0.348214	230.861		39	321712	0.378641	321.712		39	86043	0.205263	86.043		39	156367	0.364486	156.367		39	251430	0.402062	251.43
40	222188	0.408163	222.188		40	213197	0.38835	213.197		40	313333	0.357143	313.333		40	287111	0.310078	287.111		40	236402	0.357143	236.402		40	324917	0.38835	324.917		40	87585	0.210526	87.585		40	152762	0.373832	152.762		40	242942	0.412371	242.942
41	209168	0.418367	209.168		41	218207	0.398058	218.207		41	315786	0.366071	315.786		41	291744	0.317829	291.744		41	232549	0.366071	232.549		41	327587	0.398058	327.587		41	95604	0.215789	95.604		41	165959	0.383178	165.959		41	239487	0.42268	239.487
42	209214	0.428571	209.214		42	224007	0.407767	224.007		42	335117	0.375	335.117		42	282945	0.325581	282.945		42	230262	0.375	230.262		42	334071	0.407767	334.071		42	93584	0.221053	93.584		42	160635	0.392523	160.635		42	232656	0.43299	232.656
43	211711	0.438776	211.711		43	235332	0.417476	235.332		43	348424	0.383929	348.424		43	274644	0.333333	274.644		43	234563	0.383929	234.563		43	331662	0.417476	331.662		43	101262	0.226316	101.262		43	165582	0.401869	165.582		43	228842	0.443299	228.842
44	213013	0.44898	213.013		44	238436	0.427184	238.436		44	363333	0.392857	363.333		44	277579	0.341085	277.579		44	235278	0.392857	235.278		44	346797	0.427184	346.797		44	98350	0.231579	98.35		44	167149	0.411215	167.149		44	223397	0.453608	223.397
45	205697	0.459184	205.697		45	226237	0.436893	226.237		45	359935	0.401786	359.935		45	287059	0.348837	287.059		45	227507	0.401786	227.507		45	338941	0.436893	338.941		45	102053	0.236842	102.053		45	175211	0.420561	175.211		45	220315	0.463918	220.315
46	202506	0.469388	202.506		46	219636	0.446602	219.636		46	335381	0.410714	335.381		46	288188	0.356589	288.188		46	221813	0.410714	221.813		46	344798	0.446602	344.798		46	103333	0.242105	103.333		46	181557	0.429907	181.557		46	217343	0.474227	217.343
47	204398	0.479592	204.398		47	216667	0.456311	216.667		47	323207	0.419643	323.207		47	286881	0.364341	286.881		47	228762	0.419643	228.762		47	334575	0.456311	334.575		47	103364	0.247368	103.364		47	180336	0.439252	180.336		47	222757	0.484536	222.757
48	212209	0.489796	212.209		48	216667	0.466019	216.667		48	300000	0.428571	300		48	285744	0.372093	285.744		48	229981	0.428571	229.981		48	326441	0.466019	326.441		48	110481	0.252632	110.481		48	181832	0.448598	181.832		48	230631	0.494845	230.631
49	213558	0.5	213.558		49	216667	0.475728	216.667		49	298188	0.4375	298.188		49	298201	0.379845	298.201		49	253239	0.4375	253.239		49	317060	0.475728	317.06		49	113333	0.257895	113.333		49	178116	0.457944	178.116		49	228769	0.505155	228.769
50	215812	0.510204	215.812		50	216203	0.485437	216.203		50	285936	0.446429	285.936		50	308186	0.387597	308.186		50	244381	0.446429	244.381		50	313333	0.485437	313.333		50	113333	0.263158	113.333		50	185205	0.46729	185.205		50	223333	0.515464	223.333
51	223177	0.520408	223.177		51	216559	0.495146	216.559		51	272188	0.455357	272.188		51	304349	0.395349	304.349		51	229516	0.455357	229.516		51	312138	0.495146	312.138		51	118787	0.268421	118.787		51	181093	0.476636	181.093		51	223687	0.525773	223.687
52	215696	0.530612	215.696		52	218165	0.504854	218.165		52	241550	0.464286	241.55		52	298602	0.403101	298.602		52	217989	0.464286	217.989		52	294812	0.504854	294.812		52	123333	0.273684	123.333		52	182140	0.485981	182.14		52	230068	0.536082	230.068
53	213900	0.540816	213.9		53	216627	0.514563	216.627		53	230218	0.473214	230.218		53	309689	0.410853	309.689		53	216667	0.473214	216.667		53	298085	0.514563	298.085		53	129859	0.278947	129.859		53	176772	0.495327	176.772		53	233333	0.546392	233.333
54	227851	0.55102	227.851		54	210352	0.524272	210.352		54	232364	0.482143	232.364		54	322922	0.418605	322.922		54	219304	0.482143	219.304		54	300000	0.524272	300		54	142058	0.284211	142.058		54	176141	0.504673	176.141		54	231831	0.556701	231.831
55	239930	0.561224	239.93		55	210214	0.533981	210.214		55	243333	0.491071	243.333		55	319989	0.426357	319.989		55	215847	0.491071	215.847		55	295137	0.533981	295.137		55	154513	0.289474	154.513		55	173169	0.514019	173.169		55	229998	0.56701	229.998
56	250723	0.571429	250.723		56	208404	0.543689	208.404		56	248199	0.5	248.199		56	318257	0.434109	318.257		56	222433	0.5	222.433		56	278032	0.543689	278.032		56	160721	0.294737	160.721		56	167109	0.523364	167.109		56	226044	0.57732	226.044
57	248774	0.581633	248.774		57	215756	0.553398	215.756		57	280086	0.508929	280.086		57	301908	0.44186	301.908		57	226143	0.508929	226.143		57	283828	0.553398	283.828		57	171427	0.3	171.427		57	166667	0.53271	166.667		57	228544	0.587629	228.544
58	241785	0.591837	241.785		58	215518	0.563107	215.518		58	293323	0.517857	293.323		58	301025	0.449612	301.025		58	217508	0.517857	217.508		58	281488	0.563107	281.488		58	189689	0.305263	189.689		58	166644	0.542056	166.644		58	230455	0.597938	230.455
59	233641	0.602041	233.641		59	206667	0.572816	206.667		59	318227	0.526786	318.227		59	305516	0.457364	305.516		59	207319	0.526786	207.319		59	290000	0.572816	290		59	210340	0.310526	210.34		59	167336	0.551402	167.336		59	236194	0.608247	236.194
60	242365	0.612245	242.365		60	208811	0.582524	208.811		60	344783	0.535714	344.783		60	307839	0.465116	307.839		60	207513	0.535714	207.513		60	288366	0.582524	288.366		60	231121	0.315789	231.121		60	162440	0.560748	162.44		60	237115	0.618557	237.115
61	224942	0.622449	224.942		61	212245	0.592233	212.245		61	323493	0.544643	323.493		61	301942	0.472868	301.942		61	215918	0.544643	215.918		61	293656	0.592233	293.656		61	265862	0.321053	265.862		61	156667	0.570093	156.667		61	225388	0.628866	225.388
62	227232	0.632653	227.232		62	205442	0.601942	205.442		62	271829	0.553571	271.829		62	299257	0.48062	299.257		62	216667	0.553571	216.667		62	292800	0.601942	292.8		62	299481	0.326316	299.481		62	157242	0.579439	157.242		62	244989	0.639175	244.989
63	230000	0.642857	230		63	198274	0.61165	198.274		63	219063	0.5625	219.063		63	295193	0.488372	295.193		63	216667	0.5625	216.667		63	314536	0.61165	314.536		63	345388	0.331579	345.388		63	157048	0.588785	157.048		63	249854	0.649485	249.854
64	230160	0.653061	230.16		64	191440	0.621359	191.44		64	178507	0.571429	178.507		64	286563	0.496124	286.563		64	216667	0.571429	216.667		64	345983	0.621359	345.983		64	402875	0.336842	402.875		64	161868	0.598131	161.868		64	252475	0.659794	252.475
65	237265	0.663265	237.265		65	182969	0.631068	182.969		65	165988	0.580357	165.988		65	278644	0.503876	278.644		65	215426	0.580357	215.426		65	356085	0.631068	356.085		65	456837	0.342105	456.837		65	156996	0.607477	156.996		65	257502	0.670103	257.502
66	248518	0.673469	248.518		66	183723	0.640777	183.723		66	141817	0.589286	141.817		66	276667	0.511628	276.667		66	217132	0.589286	217.132		66	341941	0.640777	341.941		66	500611	0.347368	500.611		66	162736	0.616822	162.736		66	264416	0.680412	264.416
67	250600	0.683673	250.6		67	193333	0.650485	193.333		67	131297	0.598214	131.297		67	270812	0.51938	270.812		67	216667	0.598214	216.667		67	289750	0.650485	289.75		67	546218	0.352632	546.218		67	157251	0.626168	157.251		67	278318	0.690722	278.318
68	253333	0.693878	253.333		68	193333	0.660194	193.333		68	117948	0.607143	117.948		68	268534	0.527132	268.534		68	235787	0.607143	235.787		68	228264	0.660194	228.264		68	585971	0.357895	585.971		68	156091	0.635514	156.091		68	289346	0.701031	289.346
69	278286	0.704082	278.286		69	194035	0.669903	194.035		69	105911	0.616071	105.911		69	284160	0.534884	284.16		69	270365	0.616071	270.365		69	173167	0.669903	173.167		69	575027	0.363158	575.027		69	148640	0.64486	148.64		69	279627	0.71134	279.627
70	271875	0.714286	271.875		70	198902	0.679612	198.902		70	100743	0.625	100.743		70	274051	0.542636	274.051		70	284571	0.625	284.571		70	147971	0.679612	147.971		70	531544	0.368421	531.544		70	146667	0.654206	146.667		70	277785	0.721649	277.785
71	269844	0.72449	269.844		71	200610	0.68932	200.61		71	95715	0.633929	95.715		71	273057	0.550388	273.057		71	271394	0.633929	271.394		71	137561	0.68932	137.561		71	485530	0.373684	485.53		71	145034	0.663551	145.034		71	264186	0.731959	264.186
72	273948	0.734694	273.948		72	201579	0.699029	201.579		72	89794	0.642857	89.794		72	258481	0.55814	258.481		72	235422	0.642857	235.422		72	133104	0.699029	133.104		72	451287	0.378947	451.287		72	137373	0.672897	137.373		72	246326	0.742268	246.326
73	281352	0.744898	281.352		73	197198	0.708738	197.198		73	83333	0.651786	83.333		73	264012	0.565891	264.012		73	193434	0.651786	193.434		73	126229	0.708738	126.229		73	451194	0.384211	451.194		73	136667	0.682243	136.667		73	244993	0.752577	244.993
74	302860	0.755102	302.86		74	207313	0.718447	207.313		74	83333	0.660714	83.333		74	279797	0.573643	279.797		74	173469	0.660714	173.469		74	120000	0.718447	120		74	449028	0.389474	449.028		74	140138	0.691589	140.138		74	252324	0.762887	252.324
75	313399	0.765306	313.399		75	221112	0.728155	221.112		75	81899	0.669643	81.899		75	278535	0.581395	278.535		75	149502	0.669643	149.502		75	120000	0.728155	120		75	455509	0.394737	455.509		75	146344	0.700935	146.344		75	254322	0.773196	254.322
76	290414	0.77551	290.414		76	254739	0.737864	254.739		76	75594	0.678571	75.594		76	258481	0.589147	258.481		76	137423	0.678571	137.423		76	111803	0.737864	111.803		76	450697	0.4	450.697		76	138347	0.71028	138.347		76	245627	0.783505	245.627
77	244434	0.785714	244.434		77	277179	0.747573	277.179		77	81143	0.6875	81.143		77	263797	0.596899	263.797		77	118278	0.6875	118.278		77	116395	0.747573	116.395		77	458177	0.405263	458.177		77	136695	0.719626	136.695		77	247413	0.793814	247.413
78	200101	0.795918	200.101		78	280393	0.757282	280.393		78	70000	0.696429	70		78	271404	0.604651	271.404		78	106667	0.696429	106.667		78	106294	0.757282	106.294		78	470532	0.410526	470.532		78	153095	0.728972	153.095		78	243339	0.804124	243.339
79	174826	0.806122	174.826		79	266180	0.76699	266.18		79	70000	0.705357	70		79	258481	0.612403	258.481		79	106667	0.705357	106.667		79	103333	0.76699	103.333		79	477981	0.415789	477.981		79	169701	0.738318	169.701		79	246491	0.814433	246.491
80	144054	0.816327	144.054		80	267619	0.776699	267.619		80	70000	0.714286	70		80	263636	0.620155	263.636		80	106667	0.714286	106.667		80	103333	0.776699	103.333		80	474795	0.421053	474.795		80	177391	0.747664	177.391		80	258893	0.824742	258.893
81	118933	0.826531	118.933		81	277686	0.786408	277.686		81	70000	0.723214	70		81	280407	0.627907	280.407		81	99532	0.723214	99.532		81	103333	0.786408	103.333		81	480391	0.426316	480.391		81	181868	0.757009	181.868		81	286684	0.835052	286.684
82	108947	0.836735	108.947		82	288221	0.796117	288.221		82	69779	0.732143	69.779		82	292163	0.635659	292.163		82	96667	0.732143	96.667		82	103333	0.796117	103.333		82	490773	0.431579	490.773		82	160160	0.766355	160.16		82	309776	0.845361	309.776
83	102406	0.846939	102.406		83	272926	0.805825	272.926		83	69169	0.741071	69.169		83	302061	0.643411	302.061		83	96667	0.741071	96.667		83	103298	0.805825	103.298		83	500663	0.436842	500.663		83	134522	0.775701	134.522		83	291977	0.85567	291.977
84	95625	0.857143	95.625		84	246778	0.815534	246.778		84	70000	0.75	70		84	312534	0.651163	312.534		84	93576	0.75	93.576		84	100787	0.815534	100.787		84	502472	0.442105	502.472		84	113909	0.785047	113.909		84	250423	0.865979	250.423
85	91812	0.867347	91.812		85	218954	0.825243	218.954		85	70000	0.758929	70		85	307600	0.658915	307.6		85	83333	0.758929	83.333		85	103333	0.825243	103.333		85	509418	0.447368	509.418		85	110918	0.794393	110.918		85	195242	0.876289	195.242
86	88742	0.877551	88.742		86	167076	0.834951	167.076		86	68275	0.767857	68.275		86	297929	0.666667	297.929		86	83333	0.767857	83.333		86	103333	0.834951	103.333		86	525912	0.452632	525.912		86	92514	0.803738	92.514		86	152210	0.886598	152.21
87	83319	0.887755	83.319		87	128618	0.84466	128.618		87	60000	0.776786	60		87	294254	0.674419	294.254		87	92884	0.776786	92.884		87	102460	0.84466	102.46		87	536667	0.457895	536.667		87	78068	0.813084	78.068		87	124637	0.896907	124.637
88	75425	0.897959	75.425		88	109805	0.854369	109.805		88	61686	0.785714	61.686		88	300000	0.682171	300		88	85604	0.785714	85.604		88	93380	0.854369	93.38		88	544252	0.463158	544.252		88	70465	0.82243	70.465		88	107864	0.907216	107.864
89	73499	0.908163	73.499		89	96225	0.864078	96.225		89	67592	0.794643	67.592		89	303424	0.689922	303.424		89	82386	0.794643	82.386		89	94401	0.864078	94.401		89	546855	0.468421	546.855		89	60258	0.831776	60.258		89	100881	0.917526	100.881
90	70000	0.918367	70		90	82998	0.873786	82.998		90	60000	0.803571	60		90	314080	0.697674	314.08		90	79752	0.803571	79.752		90	102700	0.873786	102.7		90	547994	0.473684	547.994		90	60000	0.841121	60		90	94171	0.927835	94.171
91	70000	0.928571	70		91	70000	0.883495	70		91	60000	0.8125	60		91	312929	0.705426	312.929		91	70000	0.8125	70		91	103333	0.883495	103.333		91	543360	0.478947	543.36		91	56016	0.850467	56.016		91	85527	0.938144	85.527
92	70000	0.938776	70		92	70000	0.893204	70		92	60000	0.821429	60		92	302212	0.713178	302.212		92	70000	0.821429	70		92	103333	0.893204	103.333		92	542866	0.484211	542.866		92	50000	0.859813	50		92	78220	0.948454	78.22
93	70000	0.94898	70		93	70000	0.902913	70		93	60000	0.830357	60		93	295004	0.72093	295.004		93	80494	0.830357	80.494		93	99968	0.902913	99.968		93	562610	0.489474	562.61		93	50000	0.869159	50		93	78852	0.958763	78.852
94	69673	0.959184	69.673		94	70000	0.912621	70		94	60000	0.839286	60		94	277650	0.728682	277.65		94	74980	0.839286	74.98		94	101877	0.912621	101.877		94	579334	0.494737	579.334		94	50000	0.878505	50		94	71862	0.969072	71.862
95	70000	0.969388	70		95	70000	0.92233	70		95	60000	0.848214	60		95	273453	0.736434	273.453		95	72252	0.848214	72.252		95	103333	0.92233	103.333		95	583264	0.5	583.264		95	49425	0.88785	49.425		95	63333	0.979381	63.333
96	63882	0.979592	63.882		96	62665	0.932039	62.665		96	60000	0.857143	60		96	273404	0.744186	273.404		96	82028	0.857143	82.028		96	103333	0.932039	103.333		96	592317	0.505263	592.317		96	45634	0.897196	45.634		96	63347	0.989691	63.347
97	64985	0.989796	64.985		97	68559	0.941748	68.559		97	60000	0.866071	60		97	253333	0.751938	253.333		97	76364	0.866071	76.364		97	99256	0.941748	99.256		97	599460	0.510526	599.46		97	45397	0.906542	45.397		97	63333	1	63.333
98	60000	1	60		98	60336	0.951456	60.336		98	60000	0.875	60		98	251539	0.75969	251.539		98	70004	0.875	70.004		98	97540	0.951456	97.54		98	596667	0.515789	596.667		98	40762	0.915888	40.762
					99	60000	0.961165	60		99	60000	0.883929	60		99	245038	0.767442	245.038		99	70000	0.883929	70		99	98950	0.961165	98.95		99	591133	0.521053	591.133		99	40000	0.925234	40
					100	60000	0.970874	60		100	60000	0.892857	60		100	243333	0.775194	243.333		100	70000	0.892857	70		100	103333	0.970874	103.333		100	570446	0.526316	570.446		100	40000	0.934579	40
					101	60000	0.980583	60		101	60000	0.901786	60		101	243333	0.782946	243.333		101	70000	0.901786	70		101	102383	0.980583	102.383		101	580665	0.531579	580.665		101	40000	0.943925	40
					102	60000	0.990291	60		102	60000	0.910714	60		102	245035	0.790698	245.035		102	70000	0.910714	70		102	100392	0.990291	100.392		102	554304	0.536842	554.304		102	40000	0.953271	40
					103	60000	1	60		103	60000	0.919643	60		103	249448	0.79845	249.448		103	70000	0.919643	70		103	103333	1	103.333		103	533986	0.542105	533.986		103	40000	0.962617	40
										104	58745	0.928571	58.745		104	241126	0.806202	241.126		104	69954	0.928571	69.954							104	504502	0.547368	504.502		104	40000	0.971963	40
										105	55152	0.9375	55.152		105	232941	0.813953	232.941		105	63467	0.9375	63.467							105	503023	0.552632	503.023		105	40000	0.981308	40
										106	60000	0.946429	60		106	234480	0.821705	234.48		106	67897	0.946429	67.897							106	496431	0.557895	496.431		106	40000	0.990654	40
										107	60000	0.955357	60		107	238276	0.829457	238.276		107	70000	0.955357	70							107	483670	0.563158	483.67		107	40000	1	40
										108	60000	0.964286	60		108	230000	0.837209	230		108	67642	0.964286	67.642							108	478218	0.568421	478.218
										109	59103	0.973214	59.103		109	230000	0.844961	230		109	69177	0.973214	69.177							109	482564	0.573684	482.564
										110	54880	0.982143	54.88		110	230000	0.852713	230		110	69685	0.982143	69.685							110	481129	0.578947	481.129
										111	51560	0.991071	51.56		111	231993	0.860465	231.993		111	64792	0.991071	64.792							111	492333	0.584211	492.333
										112	57387	1	57.387		112	240947	0.868217	240.947		112	67196	1	67.196							112	503912	0.589474	503.912
															113	245192	0.875969	245.192												113	513571	0.594737	513.571
															114	260038	0.883721	260.038												114	519926	0.6	519.926
															115	296993	0.891473	296.993												115	532534	0.605263	532.534
															116	336740	0.899225	336.74												116	551193	0.610526	551.193
															117	375141	0.906977	375.141												117	570633	0.615789	570.633
															118	375677	0.914729	375.677												118	563263	0.621053	563.263
															119	330504	0.922481	330.504												119	557565	0.626316	557.565
															120	292295	0.930233	292.295												120	547593	0.631579	547.593
															121	252070	0.937984	252.07												121	539641	0.636842	539.641
															122	243066	0.945736	243.066												122	542568	0.642105	542.568
															123	229540	0.953488	229.54												123	534656	0.647368	534.656
															124	225466	0.96124	225.466												124	518920	0.652632	518.92
															125	213601	0.968992	213.601												125	507282	0.657895	507.282
															126	195841	0.976744	195.841												126	496852	0.663158	496.852
															127	191833	0.984496	191.833												127	491559	0.668421	491.559
															128	182941	0.992248	182.941												128	502098	0.673684	502.098
															129	182534	1	182.534												129	521890	0.678947	521.89
																														130	545810	0.684211	545.81
																														131	569573	0.689474	569.573
																														132	580270	0.694737	580.27
																														133	582564	0.7	582.564
																														134	580307	0.705263	580.307
																														135	583639	0.710526	583.639
																														136	610406	0.715789	610.406
																														137	634209	0.721053	634.209
																														138	675180	0.726316	675.18
																														139	741712	0.731579	741.712
																														140	797535	0.736842	797.535
																														141	801326	0.742105	801.326
																														142	663219	0.747368	663.219
																														143	507857	0.752632	507.857
																														144	376523	0.757895	376.523
																														145	316801	0.763158	316.801
																														146	273410	0.768421	273.41
																														147	226460	0.773684	226.46
																														148	203384	0.778947	203.384
																														149	181214	0.784211	181.214
																														150	168919	0.789474	168.919
																														151	155674	0.794737	155.674
																														152	147517	0.8	147.517
																														153	146667	0.805263	146.667
																														154	139536	0.810526	139.536
																														155	136667	0.815789	136.667
																														156	128575	0.821053	128.575
																														157	118553	0.826316	118.553
																														158	113564	0.831579	113.564
																														159	111884	0.836842	111.884
																														160	108306	0.842105	108.306
																														161	104781	0.847368	104.781
																														162	103333	0.852632	103.333
																														163	99962	0.857895	99.962
																														164	95834	0.863158	95.834
																														165	93333	0.868421	93.333
																														166	93333	0.873684	93.333
																														167	93333	0.878947	93.333
																														168	90623	0.884211	90.623
																														169	83333	0.889474	83.333
																														170	84966	0.894737	84.966
																														171	91339	0.9	91.339
																														172	83333	0.905263	83.333
																														173	83333	0.910526	83.333
																														174	83333	0.915789	83.333
																														175	82582	0.921053	82.582
																														176	73333	0.926316	73.333
																														177	73333	0.931579	73.333
																														178	73333	0.936842	73.333
																														179	73333	0.942105	73.333
																														180	73333	0.947368	73.333
																														181	64156	0.952632	64.156
																														182	72475	0.957895	72.475
																														183	65472	0.963158	65.472
																														184	71170	0.968421	71.17
																														185	71807	0.973684	71.807
																														186	61956	0.978947	61.956
																														187	63990	0.984211	63.99
																														188	60689	0.989474	60.689
																														189	60000	0.994737	60
																														190	60000	1	60
IF 12 29.08.18
T779D
Cell 1:					Cell 2:					Cell 3:					Cell 4:					Cell 5:					Cell 6:					Cell 7:					Cell 8:					Cell 9:					Cell 10:
X	Y	X norm	Y		X	Y	X norm	Y		X	Y	X norm	Y		X	Y	X norm	Y		X	Y	X norm	Y		X	Y	X norm.	Y		X	Y	X norm	Y		X	Y	X norm	Y		X	Y	X norm	Y		X	Y	X norm	Y
0	120000	0	120		0	60000	0	60		0	120000	0	120		0	73333	0	73.333		0	106667	0	106.667		0	106667	0	106.667		0	73333	0	73.333		0	100000	0	100		0	95968	0	95.968		0	133333	0	133.333
1	120000	0.00628931	120		1	60000	0.00970874	60		1	129285	0.00819672	129.285		1	73333	0.00970874	73.333		1	102991	0.00925926	102.991		1	106667	0.00961538	106.667		1	73333	0.00806452	73.333		1	100000	0.00561798	100		1	100000	0.00990099	100		1	133333	0.010101	133.333
2	125322	0.0125786	125.322		2	60000	0.0194175	60		2	136667	0.0163934	136.667		2	73333	0.0194175	73.333		2	106667	0.0185185	106.667		2	106667	0.0192308	106.667		2	73333	0.016129	73.333		2	103290	0.011236	103.29		2	100000	0.019802	100		2	133333	0.020202	133.333
3	132635	0.0188679	132.635		3	60000	0.0291262	60		3	136667	0.0245902	136.667		3	73333	0.0291262	73.333		3	106667	0.0277778	106.667		3	106667	0.0288462	106.667		3	73333	0.0241935	73.333		3	112544	0.0168539	112.544		3	100071	0.029703	100.071		3	133333	0.030303	133.333
4	120517	0.0251572	120.517		4	60134	0.038835	60.134		4	136667	0.0327869	136.667		4	73333	0.038835	73.333		4	102791	0.037037	102.791		4	106667	0.0384615	106.667		4	84368	0.0322581	84.368		4	105648	0.0224719	105.648		4	108960	0.039604	108.96		4	133333	0.040404	133.333
5	121119	0.0314465	121.119		5	69131	0.0485437	69.131		5	138168	0.0409836	138.168		5	73333	0.0485437	73.333		5	97376	0.0462963	97.376		5	106667	0.0480769	106.667		5	80730	0.0403226	80.73		5	100000	0.0280899	100		5	116224	0.049505	116.224		5	133333	0.0505051	133.333
6	136330	0.0377358	136.33		6	62858	0.0582524	62.858		6	150104	0.0491803	150.104		6	73333	0.0582524	73.333		6	106667	0.0555556	106.667		6	106667	0.0576923	106.667		6	73802	0.0483871	73.802		6	100000	0.0337079	100		6	112940	0.0594059	112.94		6	133333	0.0606061	133.333
7	136667	0.0440252	136.667		7	60290	0.0679612	60.29		7	162391	0.057377	162.391		7	81890	0.0679612	81.89		7	110128	0.0648148	110.128		7	106667	0.0673077	106.667		7	75688	0.0564516	75.688		7	100243	0.0393258	100.243		7	116667	0.0693069	116.667		7	133333	0.0707071	133.333
8	136667	0.0503145	136.667		8	60000	0.0776699	60		8	152392	0.0655738	152.392		8	88142	0.0776699	88.142		8	118814	0.0740741	118.814		8	106667	0.0769231	106.667		8	82171	0.0645161	82.171		8	116300	0.0449438	116.3		8	120158	0.0792079	120.158		8	133755	0.0808081	133.755
9	136667	0.0566038	136.667		9	60000	0.0873786	60		9	161559	0.0737705	161.559		9	90000	0.0873786	90		9	113318	0.0833333	113.318		9	106667	0.0865385	106.667		9	86203	0.0725806	86.203		9	116667	0.0505618	116.667		9	133333	0.0891089	133.333		9	134881	0.0909091	134.881
10	136667	0.0628931	136.667		10	61401	0.0970874	61.401		10	166667	0.0819672	166.667		10	90000	0.0970874	90		10	120814	0.0925926	120.814		10	106667	0.0961538	106.667		10	90000	0.0806452	90		10	116667	0.0561798	116.667		10	133333	0.0990099	133.333		10	143195	0.10101	143.195
11	136667	0.0691824	136.667		11	70312	0.106796	70.312		11	170842	0.0901639	170.842		11	90000	0.106796	90		11	133958	0.101852	133.958		11	106667	0.105769	106.667		11	90000	0.0887097	90		11	116667	0.0617978	116.667		11	137543	0.108911	137.543		11	142809	0.111111	142.809
12	137384	0.0754717	137.384		12	73333	0.116505	73.333		12	180710	0.0983607	180.71		12	90000	0.116505	90		12	136667	0.111111	136.667		12	93875	0.115385	93.875		12	90000	0.0967742	90		12	116667	0.0674157	116.667		12	151965	0.118812	151.965		12	153333	0.121212	153.333
13	141156	0.081761	141.156		13	73333	0.126214	73.333		13	192086	0.106557	192.086		13	100925	0.126214	100.925		13	136667	0.12037	136.667		13	103738	0.125	103.738		13	97714	0.104839	97.714		13	129919	0.0730337	129.919		13	153333	0.128713	153.333		13	153333	0.131313	153.333
14	140411	0.0880503	140.411		14	73333	0.135922	73.333		14	210374	0.114754	210.374		14	106667	0.135922	106.667		14	136667	0.12963	136.667		14	106667	0.134615	106.667		14	103514	0.112903	103.514		14	120932	0.0786517	120.932		14	160041	0.138614	160.041		14	156550	0.141414	156.55
15	144457	0.0943396	144.457		15	73333	0.145631	73.333		15	205284	0.122951	205.284		15	106457	0.145631	106.457		15	136667	0.138889	136.667		15	106667	0.144231	106.667		15	98375	0.120968	98.375		15	129813	0.0842697	129.813		15	174190	0.148515	174.19		15	170000	0.151515	170
16	147347	0.100629	147.347		16	82028	0.15534	82.028		16	213285	0.131148	213.285		16	115109	0.15534	115.109		16	136667	0.148148	136.667		16	106667	0.153846	106.667		16	104367	0.129032	104.367		16	133333	0.0898876	133.333		16	171436	0.158416	171.436		16	171921	0.161616	171.921
17	149952	0.106918	149.952		17	90000	0.165049	90		17	231048	0.139344	231.048		17	120000	0.165049	120		17	136667	0.157407	136.667		17	106667	0.163462	106.667		17	106667	0.137097	106.667		17	136461	0.0955056	136.461		17	192167	0.168317	192.167		17	181907	0.171717	181.907
18	142462	0.113208	142.462		18	91484	0.174757	91.484		18	249607	0.147541	249.607		18	120000	0.174757	120		18	136667	0.166667	136.667		18	106667	0.173077	106.667		18	106667	0.145161	106.667		18	145580	0.101124	145.58		18	201719	0.178218	201.719		18	183525	0.181818	183.525
19	161723	0.119497	161.723		19	105341	0.184466	105.341		19	266902	0.155738	266.902		19	130182	0.184466	130.182		19	136724	0.175926	136.724		19	106667	0.182692	106.667		19	107877	0.153226	107.877		19	153333	0.106742	153.333		19	203333	0.188119	203.333		19	189036	0.191919	189.036
20	152285	0.125786	152.285		20	115189	0.194175	115.189		20	278676	0.163934	278.676		20	136667	0.194175	136.667		20	143831	0.185185	143.831		20	106667	0.192308	106.667		20	110157	0.16129	110.157		20	158161	0.11236	158.161		20	219444	0.19802	219.444		20	203156	0.20202	203.156
21	150000	0.132075	150		21	117383	0.203883	117.383		21	297489	0.172131	297.489		21	144614	0.203883	144.614		21	150000	0.194444	150		21	106667	0.201923	106.667		21	122931	0.169355	122.931		21	166609	0.117978	166.609		21	239373	0.207921	239.373		21	212708	0.212121	212.708
22	154440	0.138365	154.44		22	124060	0.213592	124.06		22	327757	0.180328	327.757		22	152870	0.213592	152.87		22	156121	0.203704	156.121		22	106667	0.211538	106.667		22	136667	0.177419	136.667		22	170000	0.123596	170		22	253238	0.217822	253.238		22	219113	0.222222	219.113
23	161353	0.144654	161.353		23	136758	0.223301	136.758		23	372521	0.188525	372.521		23	165381	0.223301	165.381		23	166667	0.212963	166.667		23	106667	0.221154	106.667		23	137662	0.185484	137.662		23	177158	0.129213	177.158		23	262367	0.227723	262.367		23	235616	0.232323	235.616
24	165718	0.150943	165.718		24	136667	0.23301	136.667		24	434589	0.196721	434.589		24	178715	0.23301	178.715		24	166667	0.222222	166.667		24	106667	0.230769	106.667		24	150000	0.193548	150		24	190430	0.134831	190.43		24	288403	0.237624	288.403		24	261606	0.242424	261.606
25	166667	0.157233	166.667		25	154920	0.242718	154.92		25	501073	0.204918	501.073		25	198837	0.242718	198.837		25	174287	0.231481	174.287		25	110502	0.240385	110.502		25	150038	0.201613	150.038		25	196600	0.140449	196.6		25	311688	0.247525	311.688		25	292098	0.252525	292.098
26	166667	0.163522	166.667		26	163759	0.252427	163.759		26	582285	0.213115	582.285		26	230784	0.252427	230.784		26	183531	0.240741	183.531		26	118180	0.25	118.18		26	161234	0.209677	161.234		26	197888	0.146067	197.888		26	333732	0.257426	333.732		26	333554	0.262626	333.554
27	168600	0.169811	168.6		27	183112	0.262136	183.112		27	593823	0.221311	593.823		27	277546	0.262136	277.546		27	197885	0.25	197.885		27	113669	0.259615	113.669		27	166750	0.217742	166.75		27	217450	0.151685	217.45		27	356171	0.267327	356.171		27	389944	0.272727	389.944
28	179420	0.176101	179.42		28	196256	0.271845	196.256		28	539185	0.229508	539.185		28	329483	0.271845	329.483		28	196744	0.259259	196.744		28	114077	0.269231	114.077		28	193471	0.225806	193.471		28	233392	0.157303	233.392		28	390000	0.277228	390		28	431683	0.282828	431.683
29	169265	0.18239	169.265		29	244252	0.281553	244.252		29	475849	0.237705	475.849		29	344164	0.281553	344.164		29	228422	0.268519	228.422		29	120000	0.278846	120		29	217025	0.233871	217.025		29	241858	0.162921	241.858		29	393765	0.287129	393.765		29	443278	0.292929	443.278
30	194066	0.188679	194.066		30	265387	0.291262	265.387		30	437248	0.245902	437.248		30	313562	0.291262	313.562		30	243453	0.277778	243.453		30	120000	0.288462	120		30	239524	0.241935	239.524		30	256226	0.168539	256.226		30	422944	0.29703	422.944		30	412066	0.30303	412.066
31	209923	0.194969	209.923		31	260371	0.300971	260.371		31	429574	0.254098	429.574		31	286099	0.300971	286.099		31	247119	0.287037	247.119		31	125046	0.298077	125.046		31	270048	0.25	270.048		31	274131	0.174157	274.131		31	440030	0.306931	440.03		31	360962	0.313131	360.962
32	217249	0.201258	217.249		32	253511	0.31068	253.511		32	431384	0.262295	431.384		32	275483	0.31068	275.483		32	257455	0.296296	257.455		32	133927	0.307692	133.927		32	324319	0.258065	324.319		32	298598	0.179775	298.598		32	455875	0.316832	455.875		32	339063	0.323232	339.063
33	225805	0.207547	225.805		33	255709	0.320388	255.709		33	410573	0.270492	410.573		33	264884	0.320388	264.884		33	270178	0.305556	270.178		33	136667	0.317308	136.667		33	386268	0.266129	386.268		33	324494	0.185393	324.494		33	460000	0.326733	460		33	320712	0.333333	320.712
34	237457	0.213836	237.457		34	233536	0.330097	233.536		34	410419	0.278689	410.419		34	250938	0.330097	250.938		34	263603	0.314815	263.603		34	137872	0.326923	137.872		34	428686	0.274194	428.686		34	344173	0.191011	344.173		34	448934	0.336634	448.934		34	307673	0.343434	307.673
35	249280	0.220126	249.28		35	220056	0.339806	220.056		35	407956	0.286885	407.956		35	243271	0.339806	243.271		35	246427	0.324074	246.427		35	145261	0.336538	145.261		35	444192	0.282258	444.192		35	396667	0.196629	396.667		35	418956	0.346535	418.956		35	299802	0.353535	299.802
36	257463	0.226415	257.463		36	213333	0.349515	213.333		36	406667	0.295082	406.667		36	243333	0.349515	243.333		36	228894	0.333333	228.894		36	150000	0.346154	150		36	405947	0.290323	405.947		36	463273	0.202247	463.273		36	387344	0.356436	387.344		36	298170	0.363636	298.17
37	282223	0.232704	282.223		37	208017	0.359223	208.017		37	411099	0.303279	411.099		37	236559	0.359223	236.559		37	219899	0.342593	219.899		37	156121	0.355769	156.121		37	350368	0.298387	350.368		37	522399	0.207865	522.399		37	359045	0.366337	359.045		37	293181	0.373737	293.181
38	323121	0.238994	323.121		38	197860	0.368932	197.86		38	406667	0.311475	406.667		38	228825	0.368932	228.825		38	204429	0.351852	204.429		38	171231	0.365385	171.231		38	335143	0.306452	335.143		38	618112	0.213483	618.112		38	343706	0.376238	343.706		38	289559	0.383838	289.559
39	339505	0.245283	339.505		39	204811	0.378641	204.811		39	418222	0.319672	418.222		39	234373	0.378641	234.373		39	206053	0.361111	206.053		39	184625	0.375	184.625		39	332294	0.314516	332.294		39	700708	0.219101	700.708		39	338688	0.386139	338.688		39	285836	0.393939	285.836
40	359019	0.251572	359.019		40	199119	0.38835	199.119		40	433918	0.327869	433.918		40	243333	0.38835	243.333		40	196667	0.37037	196.667		40	195977	0.384615	195.977		40	300614	0.322581	300.614		40	701773	0.224719	701.773		40	335219	0.39604	335.219		40	283453	0.40404	283.453
41	371024	0.257862	371.024		41	207330	0.398058	207.33		41	423333	0.336066	423.333		41	243333	0.398058	243.333		41	196667	0.37963	196.667		41	209122	0.394231	209.122		41	288137	0.330645	288.137		41	632392	0.230337	632.392		41	333682	0.405941	333.682		41	288569	0.414141	288.569
42	373870	0.264151	373.87		42	203016	0.407767	203.016		42	423118	0.344262	423.118		42	243333	0.407767	243.333		42	208022	0.388889	208.022		42	228869	0.403846	228.869		42	295927	0.33871	295.927		42	564886	0.235955	564.886		42	314357	0.415842	314.357		42	285150	0.424242	285.15
43	389338	0.27044	389.338		43	223719	0.417476	223.719		43	423083	0.352459	423.083		43	244922	0.417476	244.922		43	219263	0.398148	219.263		43	243586	0.413462	243.586		43	299335	0.346774	299.335		43	539940	0.241573	539.94		43	306293	0.425743	306.293		43	270000	0.434343	270
44	382339	0.27673	382.339		44	216256	0.427184	216.256		44	420596	0.360656	420.596		44	257466	0.427184	257.466		44	230123	0.407407	230.123		44	252372	0.423077	252.372		44	286667	0.354839	286.667		44	522427	0.247191	522.427		44	283663	0.435644	283.663		44	271888	0.444444	271.888
45	378503	0.283019	378.503		45	207623	0.436893	207.623		45	408975	0.368852	408.975		45	266950	0.436893	266.95		45	242859	0.416667	242.859		45	287304	0.432692	287.304		45	286667	0.362903	286.667		45	516386	0.252809	516.386		45	270000	0.445545	270		45	286144	0.454545	286.144
46	368674	0.289308	368.674		46	224494	0.446602	224.494		46	415292	0.377049	415.292		46	263632	0.446602	263.632		46	242101	0.425926	242.101		46	325721	0.442308	325.721		46	289378	0.370968	289.378		46	497434	0.258427	497.434		46	270000	0.455446	270		46	291779	0.464646	291.779
47	356707	0.295597	356.707		47	226947	0.456311	226.947		47	421369	0.385246	421.369		47	273333	0.456311	273.333		47	235027	0.435185	235.027		47	340763	0.451923	340.763		47	305759	0.379032	305.759		47	485070	0.264045	485.07		47	262506	0.465347	262.506		47	305454	0.474747	305.454
48	346667	0.301887	346.667		48	226945	0.466019	226.945		48	412354	0.393443	412.354		48	273333	0.466019	273.333		48	223176	0.444444	223.176		48	307238	0.461538	307.238		48	305993	0.387097	305.993		48	484847	0.269663	484.847		48	253333	0.475248	253.333		48	289694	0.484848	289.694
49	343893	0.308176	343.893		49	231546	0.475728	231.546		49	401656	0.401639	401.656		49	276951	0.475728	276.951		49	215968	0.453704	215.968		49	294911	0.471154	294.911		49	319854	0.395161	319.854		49	476193	0.275281	476.193		49	253333	0.485149	253.333		49	287464	0.494949	287.464
50	325913	0.314465	325.913		50	226667	0.485437	226.667		50	395397	0.409836	395.397		50	283389	0.485437	283.389		50	215713	0.462963	215.713		50	260370	0.480769	260.37		50	315623	0.403226	315.623		50	466334	0.280899	466.334		50	253333	0.49505	253.333		50	284946	0.505051	284.946
51	346287	0.320755	346.287		51	226667	0.495146	226.667		51	401629	0.418033	401.629		51	296042	0.495146	296.042		51	216232	0.472222	216.232		51	255717	0.490385	255.717		51	320330	0.41129	320.33		51	460000	0.286517	460		51	241268	0.50495	241.268		51	261048	0.515152	261.048
52	328444	0.327044	328.444		52	233584	0.504854	233.584		52	392360	0.42623	392.36		52	314191	0.504854	314.191		52	214488	0.481481	214.488		52	252418	0.5	252.418		52	311260	0.419355	311.26		52	460000	0.292135	460		52	236735	0.514851	236.735		52	254420	0.525253	254.42
53	320426	0.333333	320.426		53	251909	0.514563	251.909		53	406594	0.434426	406.594		53	327619	0.514563	327.619		53	214384	0.490741	214.384		53	255606	0.509615	255.606		53	305185	0.427419	305.185		53	461078	0.297753	461.078		53	228459	0.524752	228.459		53	254214	0.535354	254.214
54	329621	0.339623	329.621		54	251959	0.524272	251.959		54	402029	0.442623	402.029		54	332737	0.524272	332.737		54	219970	0.5	219.97		54	243948	0.519231	243.948		54	301937	0.435484	301.937		54	455068	0.303371	455.068		54	227356	0.534653	227.356		54	253898	0.545455	253.898
55	338161	0.345912	338.161		55	253089	0.533981	253.089		55	403493	0.45082	403.493		55	304676	0.533981	304.676		55	214004	0.509259	214.004		55	246631	0.528846	246.631		55	293414	0.443548	293.414		55	445995	0.308989	445.995		55	232349	0.544554	232.349		55	253333	0.555556	253.333
56	326525	0.352201	326.525		56	243333	0.543689	243.333		56	396700	0.459016	396.7		56	303184	0.543689	303.184		56	224071	0.518519	224.071		56	251307	0.538462	251.307		56	300601	0.451613	300.601		56	450212	0.314607	450.212		56	208146	0.554455	208.146		56	256675	0.565657	256.675
57	313142	0.358491	313.142		57	243333	0.553398	243.333		57	393333	0.467213	393.333		57	302177	0.553398	302.177		57	232213	0.527778	232.213		57	248990	0.548077	248.99		57	303333	0.459677	303.333		57	422417	0.320225	422.417		57	218893	0.564356	218.893		57	253333	0.575758	253.333
58	309151	0.36478	309.151		58	243333	0.563107	243.333		58	393333	0.47541	393.333		58	301462	0.563107	301.462		58	242901	0.537037	242.901		58	256553	0.557692	256.553		58	312744	0.467742	312.744		58	406667	0.325843	406.667		58	220000	0.574257	220		58	253333	0.585859	253.333
59	309748	0.371069	309.748		59	241400	0.572816	241.4		59	393333	0.483607	393.333		59	303333	0.572816	303.333		59	248742	0.546296	248.742		59	243775	0.567308	243.775		59	311379	0.475806	311.379		59	407898	0.331461	407.898		59	220000	0.584158	220		59	264424	0.59596	264.424
60	303203	0.377358	303.203		60	244278	0.582524	244.278		60	397286	0.491803	397.286		60	303333	0.582524	303.333		60	253246	0.555556	253.246		60	245507	0.576923	245.507		60	308544	0.483871	308.544		60	419548	0.337079	419.548		60	220000	0.594059	220		60	259475	0.606061	259.475
61	295920	0.383648	295.92		61	255925	0.592233	255.925		61	397342	0.5	397.342		61	306056	0.592233	306.056		61	244696	0.564815	244.696		61	248044	0.586538	248.044		61	310756	0.491935	310.756		61	393418	0.342697	393.418		61	220000	0.60396	220		61	253333	0.616162	253.333
62	288803	0.389937	288.803		62	242640	0.601942	242.64		62	391836	0.508197	391.836		62	310839	0.601942	310.839		62	243333	0.574074	243.333		62	249486	0.596154	249.486		62	320000	0.5	320		62	406634	0.348315	406.634		62	220000	0.613861	220		62	256505	0.626263	256.505
63	286667	0.396226	286.667		63	232560	0.61165	232.56		63	410073	0.516393	410.073		63	307560	0.61165	307.56		63	263266	0.583333	263.266		63	243596	0.605769	243.596		63	320000	0.508065	320		63	401683	0.353933	401.683		63	213130	0.623762	213.13		63	263403	0.636364	263.403
64	286667	0.402516	286.667		64	226667	0.621359	226.667		64	406858	0.52459	406.858		64	303333	0.621359	303.333		64	258224	0.592593	258.224		64	255454	0.615385	255.454		64	318943	0.516129	318.943		64	406609	0.359551	406.609		64	217673	0.633663	217.673		64	261720	0.646465	261.72
65	285278	0.408805	285.278		65	221572	0.631068	221.572		65	420237	0.532787	420.237		65	303333	0.631068	303.333		65	248779	0.601852	248.779		65	269835	0.625	269.835		65	314934	0.524194	314.934		65	391772	0.365169	391.772		65	220000	0.643564	220		65	262260	0.656566	262.26
66	280120	0.415094	280.12		66	213447	0.640777	213.447		66	431721	0.540984	431.721		66	303333	0.640777	303.333		66	243288	0.611111	243.288		66	262557	0.634615	262.557		66	301582	0.532258	301.582		66	390000	0.370787	390		66	220000	0.653465	220		66	270000	0.666667	270
67	276972	0.421384	276.972		67	213333	0.650485	213.333		67	422596	0.54918	422.596		67	303333	0.650485	303.333		67	240081	0.62037	240.081		67	252174	0.644231	252.174		67	293176	0.540323	293.176		67	390000	0.376404	390		67	220000	0.663366	220		67	272598	0.676768	272.598
68	273333	0.427673	273.333		68	220274	0.660194	220.274		68	412959	0.557377	412.959		68	303333	0.660194	303.333		68	234502	0.62963	234.502		68	247532	0.653846	247.532		68	300220	0.548387	300.22		68	389678	0.382022	389.678		68	220000	0.673267	220		68	271267	0.686869	271.267
69	278172	0.433962	278.172		69	226667	0.669903	226.667		69	409561	0.565574	409.561		69	303333	0.669903	303.333		69	226995	0.638889	226.995		69	256327	0.663462	256.327		69	286667	0.556452	286.667		69	381765	0.38764	381.765		69	220000	0.683168	220		69	279258	0.69697	279.258
70	278886	0.440252	278.886		70	220202	0.679612	220.202		70	394787	0.57377	394.787		70	299464	0.679612	299.464		70	227611	0.648148	227.611		70	254908	0.673077	254.908		70	286667	0.564516	286.667		70	361423	0.393258	361.423		70	220000	0.693069	220		70	290000	0.707071	290
71	266420	0.446541	266.42		71	213333	0.68932	213.333		71	403630	0.581967	403.63		71	286667	0.68932	286.667		71	241265	0.657407	241.265		71	244519	0.682692	244.519		71	286667	0.572581	286.667		71	356667	0.398876	356.667		71	214611	0.70297	214.611		71	293166	0.717172	293.166
72	273333	0.45283	273.333		72	219164	0.699029	219.164		72	415926	0.590164	415.926		72	286667	0.699029	286.667		72	233609	0.666667	233.609		72	243333	0.692308	243.333		72	286769	0.580645	286.769		72	346038	0.404494	346.038		72	220000	0.712871	220		72	302897	0.727273	302.897
73	273333	0.459119	273.333		73	228655	0.708738	228.655		73	400793	0.598361	400.793		73	286667	0.708738	286.667		73	238902	0.675926	238.902		73	235310	0.701923	235.31		73	302726	0.58871	302.726		73	350019	0.410112	350.019		73	214780	0.722772	214.78		73	293170	0.737374	293.17
74	273417	0.465409	273.417		74	245036	0.718447	245.036		74	401426	0.606557	401.426		74	285863	0.718447	285.863		74	241926	0.685185	241.926		74	227419	0.711538	227.419		74	287983	0.596774	287.983		74	356667	0.41573	356.667		74	209857	0.732673	209.857		74	306667	0.747475	306.667
75	273333	0.471698	273.333		75	264958	0.728155	264.958		75	406667	0.614754	406.667		75	287098	0.728155	287.098		75	241520	0.694444	241.52		75	226667	0.721154	226.667		75	301379	0.604839	301.379		75	356667	0.421348	356.667		75	211785	0.742574	211.785		75	308705	0.757576	308.705
76	281018	0.477987	281.018		76	273091	0.737864	273.091		76	403431	0.622951	403.431		76	298777	0.737864	298.777		76	242591	0.703704	242.591		76	235987	0.730769	235.987		76	289401	0.612903	289.401		76	356667	0.426966	356.667		76	220000	0.752475	220		76	325949	0.767677	325.949
77	274702	0.484277	274.702		77	254787	0.747573	254.787		77	387653	0.631148	387.653		77	284264	0.747573	284.264		77	252170	0.712963	252.17		77	229795	0.740385	229.795		77	282649	0.620968	282.649		77	349085	0.432584	349.085		77	220000	0.762376	220		77	347100	0.777778	347.1
78	275380	0.490566	275.38		78	226058	0.757282	226.058		78	378937	0.639344	378.937		78	273533	0.757282	273.533		78	252243	0.722222	252.243		78	231280	0.75	231.28		78	284412	0.629032	284.412		78	342918	0.438202	342.918		78	233368	0.772277	233.368		78	387675	0.787879	387.675
79	273802	0.496855	273.802		79	197825	0.76699	197.825		79	378256	0.647541	378.256		79	275365	0.76699	275.365		79	243876	0.731481	243.876		79	230366	0.759615	230.366		79	286667	0.637097	286.667		79	348002	0.44382	348.002		79	253950	0.782178	253.95		79	450084	0.79798	450.084
80	267890	0.503145	267.89		80	187950	0.776699	187.95		80	372124	0.655738	372.124		80	275439	0.776699	275.439		80	252880	0.740741	252.88		80	237484	0.769231	237.484		80	286667	0.645161	286.667		80	354995	0.449438	354.995		80	267223	0.792079	267.223		80	473845	0.808081	473.845
81	264412	0.509434	264.412		81	167591	0.786408	167.591		81	368391	0.663934	368.391		81	288235	0.786408	288.235		81	264235	0.75	264.235		81	251608	0.778846	251.608		81	284925	0.653226	284.925		81	350672	0.455056	350.672		81	280382	0.80198	280.382		81	438133	0.818182	438.133
82	261427	0.515723	261.427		82	146335	0.796117	146.335		82	374886	0.672131	374.886		82	294225	0.796117	294.225		82	281355	0.759259	281.355		82	266727	0.788462	266.727		82	286667	0.66129	286.667		82	349156	0.460674	349.156		82	305415	0.811881	305.415		82	410294	0.828283	410.294
83	244776	0.522013	244.776		83	130814	0.805825	130.814		83	376667	0.680328	376.667		83	285642	0.805825	285.642		83	303014	0.768519	303.014		83	268062	0.798077	268.062		83	286667	0.669355	286.667		83	356667	0.466292	356.667		83	325007	0.821782	325.007		83	350792	0.838384	350.792
84	245688	0.528302	245.688		84	120566	0.815534	120.566		84	383001	0.688525	383.001		84	278385	0.815534	278.385		84	290928	0.777778	290.928		84	270158	0.807692	270.158		84	286667	0.677419	286.667		84	354826	0.47191	354.826		84	351002	0.831683	351.002		84	319700	0.848485	319.7
85	256667	0.534591	256.667		85	112953	0.825243	112.953		85	395140	0.696721	395.14		85	282230	0.825243	282.23		85	271255	0.787037	271.255		85	273813	0.817308	273.813		85	286667	0.685484	286.667		85	362079	0.477528	362.079		85	380357	0.841584	380.357		85	286545	0.858586	286.545
86	256667	0.540881	256.667		86	104526	0.834951	104.526		86	414716	0.704918	414.716		86	278350	0.834951	278.35		86	240935	0.796296	240.935		86	280372	0.826923	280.372		86	279203	0.693548	279.203		86	392097	0.483146	392.097		86	387472	0.851485	387.472		86	275328	0.868687	275.328
87	256667	0.54717	256.667		87	93520	0.84466	93.52		87	406667	0.713115	406.667		87	325273	0.84466	325.273		87	218533	0.805556	218.533		87	277824	0.836538	277.824		87	273333	0.701613	273.333		87	405304	0.488764	405.304		87	339633	0.861386	339.633		87	258083	0.878788	258.083
88	249653	0.553459	249.653		88	90000	0.854369	90		88	403890	0.721311	403.89		88	376667	0.854369	376.667		88	196504	0.814815	196.504		88	264970	0.846154	264.97		88	268786	0.709677	268.786		88	392769	0.494382	392.769		88	279380	0.871287	279.38		88	237540	0.888889	237.54
89	253257	0.559748	253.257		89	89884	0.864078	89.884		89	384127	0.729508	384.127		89	373586	0.864078	373.586		89	174689	0.824074	174.689		89	259247	0.855769	259.247		89	256667	0.717742	256.667		89	390117	0.5	390.117		89	234226	0.881188	234.226		89	232817	0.89899	232.817
90	256667	0.566038	256.667		90	88667	0.873786	88.667		90	376189	0.737705	376.189		90	334353	0.873786	334.353		90	166667	0.833333	166.667		90	257811	0.865385	257.811		90	253462	0.725806	253.462		90	401333	0.505618	401.333		90	205872	0.891089	205.872		90	224633	0.909091	224.633
91	264870	0.572327	264.87		91	77730	0.883495	77.73		91	382551	0.745902	382.551		91	263939	0.883495	263.939		91	163136	0.842593	163.136		91	264741	0.875	264.741		91	245971	0.733871	245.971		91	406623	0.511236	406.623		91	190453	0.90099	190.453		91	209246	0.919192	209.246
92	267934	0.578616	267.934		92	73333	0.893204	73.333		92	380558	0.754098	380.558		92	217542	0.893204	217.542		92	150552	0.851852	150.552		92	273333	0.884615	273.333		92	254518	0.741935	254.518		92	394445	0.516854	394.445		92	176304	0.910891	176.304		92	197790	0.929293	197.79
93	264119	0.584906	264.119		93	70000	0.902913	70		93	383574	0.762295	383.574		93	195644	0.902913	195.644		93	146571	0.861111	146.571		93	285032	0.894231	285.032		93	248399	0.75	248.399		93	397872	0.522472	397.872		93	162154	0.920792	162.154		93	189932	0.939394	189.932
94	258252	0.591195	258.252		94	70000	0.912621	70		94	381434	0.770492	381.434		94	179552	0.912621	179.552		94	136667	0.87037	136.667		94	316927	0.903846	316.927		94	256667	0.758065	256.667		94	405921	0.52809	405.921		94	153333	0.930693	153.333		94	186667	0.949495	186.667
95	258198	0.597484	258.198		95	70000	0.92233	70		95	378427	0.778689	378.427		95	169675	0.92233	169.675		95	138557	0.87963	138.557		95	340099	0.913462	340.099		95	257454	0.766129	257.454		95	406548	0.533708	406.548		95	149960	0.940594	149.96		95	178052	0.959596	178.052
96	260689	0.603774	260.689		96	62665	0.932039	62.665		96	390042	0.786885	390.042		96	152954	0.932039	152.954		96	144609	0.888889	144.609		96	352691	0.923077	352.691		96	283915	0.774194	283.915		96	396145	0.539326	396.145		96	133333	0.950495	133.333		96	163177	0.969697	163.177
97	286520	0.610063	286.52		97	68559	0.941748	68.559		97	393333	0.795082	393.333		97	149615	0.941748	149.615		97	136741	0.898148	136.741		97	346007	0.932692	346.007		97	273738	0.782258	273.738		97	375262	0.544944	375.262		97	133803	0.960396	133.803		97	157495	0.979798	157.495
98	276704	0.616352	276.704		98	60336	0.951456	60.336		98	394488	0.803279	394.488		98	136769	0.951456	136.769		98	136667	0.907407	136.667		98	314465	0.942308	314.465		98	285333	0.790323	285.333		98	390782	0.550562	390.782		98	125004	0.970297	125.004		98	163947	0.989899	163.947
99	284723	0.622642	284.723		99	60000	0.961165	60		99	406382	0.811475	406.382		99	138250	0.961165	138.25		99	135801	0.916667	135.801		99	292567	0.951923	292.567		99	315249	0.798387	315.249		99	395659	0.55618	395.659		99	116667	0.980198	116.667		99	149372	1	149.372
100	299447	0.628931	299.447		100	60000	0.970874	60		100	435691	0.819672	435.691		100	149843	0.970874	149.843		100	122174	0.925926	122.174		100	254515	0.961538	254.515		100	320000	0.806452	320		100	390000	0.561798	390		100	116667	0.990099	116.667
101	292236	0.63522	292.236		101	60000	0.980583	60		101	462930	0.827869	462.93		101	131746	0.980583	131.746		101	134575	0.935185	134.575		101	227616	0.971154	227.616		101	320000	0.814516	320		101	395267	0.567416	395.267		101	116667	1	116.667
102	299614	0.641509	299.614		102	60000	0.990291	60		102	478731	0.836066	478.731		102	136631	0.990291	136.631		102	140290	0.944444	140.29		102	219064	0.980769	219.064		102	320000	0.822581	320		102	396176	0.573034	396.176
103	296034	0.647799	296.034		103	60000	1	60		103	466926	0.844262	466.926		103	136667	1	136.667		103	138362	0.953704	138.362		103	203473	0.990385	203.473		103	337146	0.830645	337.146		103	373741	0.578652	373.741
104	288632	0.654088	288.632							104	451158	0.852459	451.158							104	136667	0.962963	136.667		104	187756	1	187.756		104	376755	0.83871	376.755		104	367179	0.58427	367.179
105	298289	0.660377	298.289							105	428966	0.860656	428.966							105	136667	0.972222	136.667							105	389933	0.846774	389.933		105	364538	0.589888	364.538
106	299290	0.666667	299.29							106	397000	0.868852	397							106	136667	0.981481	136.667							106	376544	0.854839	376.544		106	367769	0.595506	367.769
107	286667	0.672956	286.667							107	360714	0.877049	360.714							107	132067	0.990741	132.067							107	349819	0.862903	349.819		107	394109	0.601124	394.109
108	285762	0.679245	285.762							108	346264	0.885246	346.264							108	136626	1	136.626							108	335698	0.870968	335.698		108	388989	0.606742	388.989
109	278256	0.685535	278.256							109	303068	0.893443	303.068																	109	299839	0.879032	299.839		109	391792	0.61236	391.792
110	283620	0.691824	283.62							110	301348	0.901639	301.348																	110	255157	0.887097	255.157		110	391969	0.617978	391.969
111	286667	0.698113	286.667							111	279613	0.909836	279.613																	111	224664	0.895161	224.664		111	395384	0.623596	395.384
112	277088	0.704403	277.088							112	263743	0.918033	263.743																	112	216233	0.903226	216.233		112	406667	0.629213	406.667
113	273165	0.710692	273.165							113	250434	0.92623	250.434																	113	192302	0.91129	192.302		113	406667	0.634831	406.667
114	260774	0.716981	260.774							114	237409	0.934426	237.409																	114	177076	0.919355	177.076		114	406530	0.640449	406.53
115	270816	0.72327	270.816							115	230407	0.942623	230.407																	115	166667	0.927419	166.667		115	406667	0.646067	406.667
116	270593	0.72956	270.593							116	223699	0.95082	223.699																	116	163998	0.935484	163.998		116	406397	0.651685	406.397
117	275868	0.735849	275.868							117	217838	0.959016	217.838																	117	148778	0.943548	148.778		117	401666	0.657303	401.666
118	285698	0.742138	285.698							118	201344	0.967213	201.344																	118	136667	0.951613	136.667		118	406635	0.662921	406.635
119	288446	0.748428	288.446							119	201440	0.97541	201.44																	119	136557	0.959677	136.557		119	407308	0.668539	407.308
120	303698	0.754717	303.698							120	200249	0.983607	200.249																	120	120599	0.967742	120.599		120	398955	0.674157	398.955
121	327185	0.761006	327.185							121	194598	0.991803	194.598																	121	120000	0.975806	120		121	405987	0.679775	405.987
122	362528	0.767296	362.528							122	182814	1	182.814																	122	110797	0.983871	110.797		122	406667	0.685393	406.667
123	364992	0.773585	364.992																											123	107704	0.991935	107.704		123	432041	0.691011	432.041
124	371055	0.779874	371.055																											124	114349	1	114.349		124	425900	0.696629	425.9
125	368866	0.786164	368.866																																125	426515	0.702247	426.515
126	364645	0.792453	364.645																																126	447864	0.707865	447.864
127	337124	0.798742	337.124																																127	466087	0.713483	466.087
128	297440	0.805031	297.44																																128	498028	0.719101	498.028
129	273022	0.811321	273.022																																129	540539	0.724719	540.539
130	241681	0.81761	241.681																																130	608948	0.730337	608.948
131	225386	0.823899	225.386																																131	690396	0.735955	690.396
132	212067	0.830189	212.067																																132	729621	0.741573	729.621
133	194003	0.836478	194.003																																133	688348	0.747191	688.348
134	180926	0.842767	180.926																																134	582750	0.752809	582.75
135	159863	0.849057	159.863																																135	492193	0.758427	492.193
136	153515	0.855346	153.515																																136	449093	0.764045	449.093
137	150000	0.861635	150																																137	418985	0.769663	418.985
138	144044	0.867925	144.044																																138	399975	0.775281	399.975
139	136667	0.874214	136.667																																139	371536	0.780899	371.536
140	135686	0.880503	135.686																																140	340569	0.786517	340.569
141	125011	0.886792	125.011																																141	307952	0.792135	307.952
142	120634	0.893082	120.634																																142	306430	0.797753	306.43
143	113844	0.899371	113.844																																143	298553	0.803371	298.553
144	117567	0.90566	117.567																																144	275922	0.808989	275.922
145	116764	0.91195	116.764																																145	255292	0.814607	255.292
146	107657	0.918239	107.657																																146	237803	0.820225	237.803
147	106667	0.924528	106.667																																147	229517	0.825843	229.517
148	101557	0.930818	101.557																																148	224357	0.831461	224.357
149	98118	0.937107	98.118																																149	220034	0.837079	220.034
150	102450	0.943396	102.45																																150	197184	0.842697	197.184
151	98954	0.949686	98.954																																151	195278	0.848315	195.278
152	90000	0.955975	90																																152	190387	0.853933	190.387
153	90000	0.962264	90																																153	175403	0.859551	175.403
154	90000	0.968553	90																																154	166858	0.865169	166.858
155	90000	0.974843	90																																155	160762	0.870787	160.762
156	77563	0.981132	77.563																																156	154681	0.876404	154.681
157	87399	0.987421	87.399																																157	153333	0.882022	153.333
158	78345	0.993711	78.345																																158	143473	0.88764	143.473
159	83532	1	83.532																																159	137060	0.893258	137.06
																																			160	135060	0.898876	135.06
																																			161	125808	0.904494	125.808
																																			162	116667	0.910112	116.667
																																			163	116667	0.91573	116.667
																																			164	116667	0.921348	116.667
																																			165	113301	0.926966	113.301
																																			166	107410	0.932584	107.41
																																			167	104642	0.938202	104.642
																																			168	100000	0.94382	100
																																			169	100000	0.949438	100
																																			170	100000	0.955056	100
																																			171	100000	0.960674	100
																																			172	100000	0.966292	100
																																			173	100000	0.97191	100
																																			174	92170	0.977528	92.17
																																			175	88671	0.983146	88.671
																																			176	97247	0.988764	97.247
																																			177	96531	0.994382	96.531
																																			178	91331	1	91.331
[truncated: 28 more columns]

## Sheet: Figure 4d-e
Densitometry data quantified:									Original blots:
WT	ATAP	AVATAA	ATAP+AVATAA	T779A	T779D	PS120 untransf.
1	1.308	1.409	1.027	0.46	0.932	0.019
1	0.976	0.608	0.688	0.683	1.127	0.02
1	1.746	0.848	0.758	0.685	0.988	0
1	2.075	1.546	1.354	1.816		0
1	1.398	1.06	0.728	0.632		0
									p150 7s - bottom right blot is shown
											NHE1 15s - bottom right blot is shown

## Sheet: Figure 4f-g
Recovery data (bar charts) (Fig 4g)								Traces (Fig 4f)
PS120 untransf.	WT	ATAP	AVATAA	ATAP+AVATAA	T779A	T779D		Time	WT	ATAP	AVATAA	ATAP+AVATAA	T779A	T779D	PS120 untransf.
0.68	3.42	2.67	2.73	5.05	4.22	19.52		954	7.2	7.14	7.24	7.14	7.25425	7.33	7.31
0.45	4.78	6.93	9.4	8.3	5.12	15.57		960	7.2	7.16	7.24	7.13	7.25437	7.33	7.31
0.08	3.25	5.05	6.05	14.43	12.92	14.57		966	7.19	7.15	7.24	7.14	7.25315	7.33	7.3
0.48	3.13	10.25	13.67	12.23	12.02			972	7.2	7.17	7.24	7.15	7.26499	7.33	7.31
	5.13	6.75	13.18		9.48			978	7.21	7.17	7.25	7.16	7.2597	7.33	7.3
					7.57			984	7.22	7.18	7.26	7.14	7.27049	7.34	7.31
								990	7.1	7.29	7.42	7.39	7.31747	7.52	7.27
								996	7.14	7.3	7.43	7.4	7.39481	7.52	7.24
								1002	7.17	7.33	7.45	7.43	7.39645	7.53	7.26
								1008	7.21	7.34	7.46	7.44	7.45811	7.54	7.25
								1014	7.21	7.35	7.49	7.46	7.43147	7.54	7.26
								1020	7.25	7.36	7.47	7.45	7.45917	7.53	7.27
								1026	7.26	7.36	7.49	7.47	7.4533	7.53	7.27
								1032	7.27	7.38	7.5	7.47	7.46108	7.53	7.25
								1038	7.29	7.4	7.48	7.48	7.46862	7.53	7.27
								1044	7.31	7.39	7.5	7.48	7.47346	7.54	7.28
								1050	7.31	7.41	7.49	7.47	7.47308	7.54	7.26
								1056	7.33	7.4	7.51	7.47	7.48896	7.55	7.26
								1062	7.33	7.4	7.51	7.48	7.47554	7.52	7.27
								1068	7.34	7.4	7.5	7.48	7.45657	7.52	7.26
								1074	7.35	7.42	7.5	7.48	7.47799	7.53	7.28
								1080	7.36	7.41	7.5	7.47	7.45878	7.54	7.28
								1086	7.35	7.41	7.51	7.47	7.47658	7.54	7.29
								1092	7.36	7.4	7.49	7.48	7.47874	7.53	7.28
								1098	7.37	7.41	7.5	7.48	7.45648	7.52	7.28
								1104	7.38	7.41	7.49	7.49	7.47686	7.53	7.27
								1110	7.38	7.41	7.5	7.48	7.48915	7.52	7.29
								1116	7.38	7.41	7.48	7.48	7.4826	7.53	7.29
								1122	7.38	7.42	7.51	7.49	7.47497	7.53	7.29
								1128	7.39	7.41	7.5	7.48	7.46309	7.52	7.29
								1134	7.39	7.42	7.5	7.47	7.47118	7.53	7.29
								1140	7.4	7.42	7.49	7.48	7.45581	7.52	7.31
								1146	7.39	7.41	7.5	7.47	7.47374	7.53	7.3
								1152	7.39	7.41	7.5	7.47	7.45773	7.53	7.3
								1158	7.39	7.41	7.49	7.48	7.4884	7.52	7.29
								1164	7.4	7.42	7.49	7.48	7.46691	7.52	7.3
								1170	7.41	7.42	7.49	7.48	7.46319	7.52	7.3
								1176	7.4	7.41	7.48	7.47	7.47733	7.52	7.3
								1182	7.4	7.42	7.47	7.47	7.46719	7.5	7.31
								1188	7.4	7.41	7.47	7.47	7.47004	7.51	7.32
								1194	7.42	7.41	7.48	7.47	7.44293	7.5	7.32
								1200	7.41	7.42	7.48	7.48	7.47667	7.51	7.33
								1206	7.4	7.41	7.48	7.47	7.4441	7.5	7.32
								1212	7.41	7.4	7.49	7.46	7.44235	7.5	7.32
								1218	7.41	7.41	7.48	7.47	7.46843	7.5	7.32
								1224	7.41	7.41	7.47	7.47	7.43863	7.49	7.34
								1230	7.42	7.42	7.48	7.46	7.46041	7.51	7.34
								1236	7.42	7.41	7.48	7.47	7.47213	7.51	7.33
								1242	7.43	7.42	7.48	7.46	7.45214	7.5	7.33
								1248	7.41	7.41	7.47	7.46	7.45629	7.5	7.35
								1254	7.42	7.41	7.46	7.47	7.43638	7.51	7.34
								1260	7.42	7.42	7.46	7.47	7.45137	7.5	7.37
								1266	7.42	7.41	7.47	7.46	7.42722	7.5	7.35
								1272	7.43	7.41	7.47	7.45	7.43824	7.49	7.35
								1278	7.42	7.41	7.47	7.47	7.43107	7.49	7.35
								1284	7.42	7.42	7.47	7.45	7.4286	7.5	7.36
								1290	7.42	7.42	7.46	7.46	7.4504	7.5	7.36
								1296	7.43	7.41	7.47	7.46	7.44468	7.49	7.36
								1302	7.43	7.41	7.46	7.46	7.46022	7.49	7.35
								1308	7.41	7.41	7.48	7.47	7.44808	7.5	7.36
								1314	7.43	7.41	7.45	7.47	7.43127	7.49	7.38
								1320	7.41	7.4	7.46	7.47	7.44419	7.5	7.37
								1326	7.42	7.41	7.46	7.46	7.44186	7.48	7.37
								1332	7.42	7.41	7.45	7.47	7.43756	7.48	7.38
								1338	7.42	7.41	7.45	7.46	7.44098	7.48	7.37
								1344	7.42	7.4	7.45	7.47	7.40863	7.5	7.38
								1350	7.42	7.41	7.46	7.46	7.43961	7.5	7.39
								1356	7.42	7.4	7.45	7.46	7.43707	7.49	7.37
								1362	7.42	7.4	7.45	7.46	7.43068	7.49	7.4
								1368	7.42	7.4	7.43	7.47	7.42395	7.48	7.38
								1374	7.41	7.4	7.46	7.45	7.42246	7.49	7.39
								1380	7.42	7.41	7.45	7.46	7.43638	7.48	7.38
								1386	7.42	7.41	7.45	7.46	7.40428	7.49	7.39
								1392	7.42	7.4	7.45	7.46	7.41897	7.48	7.4
								1398	7.42	7.41	7.45	7.45	7.39153	7.49	7.39
								1404	7.42	7.4	7.45	7.46	7.43009	7.49	7.39
								1410	7.43	7.41	7.44	7.46	7.41817	7.49	7.39
								1416	7.41	7.41	7.44	7.46	7.43196	7.5	7.39
								1422	7.42	7.39	7.45	7.46	7.43285	7.49	7.4
								1428	7.42	7.4	7.44	7.45	7.39184	7.48	7.4
								1434	7.42	7.4	7.44	7.45	7.41617	7.48	7.38
								1440	7.41	7.4	7.44	7.46	7.42563	7.48	7.4
								1446	7.42	7.4	7.44	7.46	7.44205	7.48	7.41
								1452	7.42	7.41	7.44	7.45	7.41115	7.49	7.42
								1458	7.42	7.41	7.45	7.46	7.39675	7.49	7.42
								1464	7.41	7.4	7.45	7.46	7.405	7.49	7.41
								1470	7.42	7.4	7.44	7.45	7.41617	7.48	7.42
								1476	7.41	7.4	7.44	7.45	7.41937	7.49	7.41
								1482	7.41	7.4	7.44	7.45	7.42801	7.48	7.42
								1488	7.41	7.4	7.44	7.45	7.42166	7.49	7.41
								1494	7.42	7.41	7.45	7.45	7.41837	7.49	7.43
								1500	7.42	7.4	7.45	7.45	7.41256	7.49	7.41
								1506	7.42	7.4	7.44	7.44	7.42375	7.49	7.41
								1512	7.42	7.4	7.44	7.45	7.41135	7.49	7.42
								1518	7.42	7.4	7.44	7.45	7.40256	7.5	7.42
								1524	7.41	7.4	7.43	7.45	7.40682	7.48	7.43
								1530	7.42	7.4	7.44	7.45	7.42573	7.49	7.43
								1536	7.42	7.41	7.44	7.45	7.40682	7.49	7.43
								1542	7.43	7.4	7.44	7.45	7.39286	7.48	7.43
								1548	7.43	7.39	7.43	7.45	7.39961	7.49	7.43
								1554	7.42	7.4	7.43	7.45	7.40803	7.47	7.42
								1560	7.42	7.4	7.44	7.45	7.40083	7.49	7.42
								1566	7.42	7.4	7.44	7.44	7.4058	7.5	7.44
								1572	7.42	7.4	7.44	7.45	7.38637	7.49	7.43
								1578	7.42	7.4	7.43	7.44	7.40043	7.49	7.44
								1584	7.41	7.39	7.42	7.44	7.42643	7.5	7.44
								1590	7.43	7.41	7.38	7.34	7.3423	7.35	7.33
								1596	7.41	7.4	7.37	7.36	7.34436	7.36	7.34
								1602	7.41	7.4	7.38	7.36	7.36514	7.39	7.37
								1608	7.4	7.4	7.39	7.37	7.37493	7.4	7.38
								1614	7.41	7.41	7.39	7.37	7.39379	7.39	7.39
								1620	7.4	7.41	7.39	7.38	7.39839	7.4	7.42
								1626	7.4	7.4	7.4	7.39	7.40692	7.39	7.41
								1632	7.41	7.4	7.4	7.38	7.41075	7.38	7.41
								1638	7.39	7.4	7.39	7.38	7.40378	7.39	7.41
								1644	7.4	7.4	7.4	7.38	7.41897	7.4	7.4
								1650	7.41	7.4	7.39	7.38	7.405	7.4	7.39
								1656	7.4	7.41	7.41	7.38	7.37546	7.4	7.4
								1662	7.4	7.4	7.4	7.39	7.40144	7.39	7.4
								1668	7.39	7.4	7.41	7.39	7.39961	7.41	7.4
								1674	7.39	7.4	7.4	7.39	7.40408	7.41	7.4
								1680	7.4	7.39	7.4	7.39	7.41417	7.4	7.4
								1686	7.4	7.4	7.4	7.4	7.41357	7.41	7.4
								1692	7.41	7.4	7.4	7.4	7.41427	7.41	7.42
								1698	7.4	7.4	7.39	7.41	7.40954	7.4	7.42
								1704	7.39	7.4	7.41	7.4	7.40813	7.4	7.4
								1710	7.4	7.39	7.4	7.39	7.40884	7.39	7.42
								1716	7.4	7.4	7.4	7.4	7.40722	7.41	7.43
								1722	7.4	7.4	7.41	7.4	7.4051	7.38	7.42
								1728	7.39	7.4	7.41	7.4	7.40793	7.41	7.4
								1734	7.39	7.41	7.41	7.41	7.40641	7.38	7.42
								1740	7.4	7.4	7.41	7.41	7.3988	7.4	7.43
								1746	7.4	7.4	7.4	7.4	7.42226	7.4	7.41
								1752	7.41	7.4	7.39	7.41	7.43018	7.4	7.41
								1758	7.4	7.4	7.4	7.41	7.39645	7.41	7.4
								1764	7.4	7.39	7.4	7.41	7.39931	7.41	7.4
								1770	7.39	7.4	7.41	7.41	7.40752	7.41	7.41
								1776	7.4	7.4	7.4	7.42	7.41075	7.41	7.41
								1782	7.4	7.4	7.41	7.41	7.41837	7.4	7.4
								1788	7.41	7.4	7.41	7.4	7.41447	7.42	7.4
								1794	7.4	7.4	7.4	7.42	7.3942	7.41	7.39
								1800	7.39	7.41	7.4	7.41	7.38285	7.39	7.41
								1806	7.4	7.39	7.4	7.41	7.3905	7.41	7.4
								1812	7.4	7.4	7.39	7.41	7.4054	7.4	7.4
								1818	7.4	7.41	7.4	7.4	7.40246	7.39	7.41
								1824	7.41	7.4	7.4	7.42	7.40843	7.4	7.39
								1830	7.4	7.4	7.4	7.42	7.38472	7.42	7.39
								1836	7.4	7.4	7.39	7.43	7.38036	7.42	7.4
								1842	7.39	7.4	7.4	7.42	7.38679	7.42	7.4
								1848	7.4	7.39	7.41	7.42	7.38472	7.42	7.4
								1854	7.39	7.4	7.41	7.41	7.40317	7.4	7.39
								1860	7.39	7.39	7.4	7.42	7.41186	7.41	7.39
								1866	7.39	7.41	7.4	7.42	7.40813	7.41	7.38
								1872	7.39	7.4	7.41	7.42	7.42246	7.39	7.39
								1878	7.39	7.39	7.4	7.42	7.39839	7.4	7.41
								1884	7.39	7.4	7.41	7.42	7.38926	7.41	7.4

## Sheet: Figure 5b-h
	b, d, e, g	b	c	c	d	d	d	e	f	f	f	g	h	h	panel
time (h)	WT	T779S	S785T	S785T	ATAP	AVATAA	ATAP+AVATAA	CN-A only	WT	ATAP	ATAP+LxVPpep	P782A	S785TPAP	S785TPAP	NHE1/CN variant
	T779	S779	T779	T785	T779	T779	T779	T779	T779	T779	T779	T779	T779	T785	Phospho-site
0.964306	425517	477276	290820	97282.6	254919	453129	157082	258535	239736	57343	115607	477584	165644	148417
2.14292	399234	470490	244610	95736.6	126769	452210	76360.8	167010	213921	11085.1	34069.2	472462	149930	134106
3.32181	373746	462352	205795	95384.5	75676.4	434432	41882.2	109472	174591	8042.45	6586.64	456654	142417	120525
4.50069	338944	451564	161006	89812.7	56547.2	432024	16777.8	76256.9	144803	1978.66	1144.85	458181	119852	109960
5.67931	304731	456394	127339	88494.5	41616.8	423005	11478	54094.8	111904	5594.18	4355.62	447387	106192	91822
6.85792	282083	439081	104527	88422.6	33072.5	408124	21454.7	44512	93807.4	2568.2	9251.13	429156	102479	86373.7
8.03681	241998	448216	87438.5	80712.3	19005	398360	16356	32193.1	77243.5	-1093.12	938.196	434176	72610	79498.1
9.21542	215514	442591	73279	84004.3	28753.3	382006	10060	12141.9	66580.9	5643.53	8720.98	409334	74514	72421.4
10.394	197539	434765	59324.2	75251.2	17506	373283	21462	11979.2	55688.4	5861.8	9995	396384	64888.7	68119.9
11.5726	168086	432254	60298.6	79042.2	18556	352798	25530.1	3042.08	50705.8	11290.7	10944.5	377850	55259.8	53625.8
12.7515	153510	430627	48734.4	63883	30903.8	344044	20394	6258.05	46439.3	5359.65	1001.79	371487	44561.9	57653.9
13.9301	139159	417846	43438.8	67562.8	24815.5	331774	17443.3	-318.3	38213.8	7564.79	9978.17	349226	41991.6	47454.2
15.1088	127847	418361	39986.1	61957.9	29331.6	310053	22023.8	6936.17	32675.3	6659.41	2445.58	342593	39036.7	55775.1
16.2874	111310	409246	34855.6	64166.4	26569.7	298919	23209.4	4245.64	27958.8	6945.62	9916.62	321540	27294.2	41359.3
17.4662	107001	399095	29613.2	66954	18351	278534	14536	6522.57	30390.1	3588.41	14430.5	304071	28679.5	35451.4
18.6449	92972.7	394946	28873.1	64936.1	25000	266214	22933.4	5180.07	25473.8	590.757	5619.31	306072	23676.5	33936.3
19.8235	88731.9	391234	21336.2	64617.2	25674	262793	20053.1	4486.55	25575.9	11946.4	7795.8	287438	11300.9	39375
21.0021	79040.9	384669	25095.5	51124.3	25053	247571	18832.7	354.478	18054.9	4506.13	8526.13	279902	13243.6	31460
22.181	73470.9	385306	28222.6	60719	31202	231977	17925.2	4994.37				250887	13186.8	23404.8
23.3596	65652.7	365916	20741.6	57169.7	18391	218515	22915.3	3223.62				254651	17132.8	22001.3
24.5382	65864.9	353804	24685.2	50597	23749	213789	17213	5283.76				255113	13700.5	21318.6
25.7171	62561.6	354159	25005.1	47192.7	33521	188783	20815.8	9943.47				234717	6117.03	19447.1
26.896	57561.6	355349	21301	49408.6	28214	190022	20320.7	8901.12				207657	5873.56	19353
28.0746	58748.2	345003	24451.2	45035.7	18763	175941	21110.9	896.554				208054	11540.1	24250.7
29.2532	57787.9	338162	29793.1	48473.6	27799.7	164561	13236	1862.83				197187	3516.93	22763
30.4321	45486.3	337343	13997.1	45978	24806	155199	18041	8324.62				178964	11210.6	19598.6
31.611	48370.7	335425	18912.1	42303.4	29149	150630	18791	-1143.69				194512	2751.22	10653.6
32.7896	45551.9	326009	19558.3	40212	25451	141930	13914	-5143.33				178250	2709.62	13290.2
33.9682	49246.3	316103	12272.1	37385.8	24299	136159	22507.2	1222.8				179028	-6807.66	10435.4
35.1471	43893.5	314506	21122.2	45544.3	25671.3	131065	16475	-2819.14				170283	5079.83	14374.4
36.3257	48048.4	299775	22912.2	42715.4	25171	116758	20076	-1270.43				168220	9052.41	11921.4
37.5043	39220.8	299534	16281.2	40526	30930		16113	288.331				154967	13201.9	6793.49
38.6829	43217.9	293945	14558	41170.1	31887		14601	6936.41				146623	-2279.71	3525.46
39.8618	39946.5	285774	23486.5	36828.3	25475		17539.3	6988.79				144193	-4461.33	1946.21

## Sheet: Suppl. Fig. 3a-3c
ITC data for the averages reported in S3A-S3C
FigS3A (NHE1ctΔ92PVIVIT)
Cell	Cell conc (mM)	Syringe	NHE1 Residues	Syringe conc (mM)	Kd (nM)	Date_run
CN370	0.005	NHE1ctΔ92PVIVIT	680-723	0.035	4.52	11142017
CN370	0.005	NHE1ctΔ92PVIVIT	680-723	0.035	4.13	11142017
CN370	0.0062	NHE1ctΔ92PVIVIT	680-723	0.046	3.44	12202017
				Average	4.03
				StdDev	0.446542
FigS3B (NHE1ctΔ92RARA)
Cell	Cell conc (mM)	Syringe	NHE1 Residues	Syringe conc (mM)	Kd (uM)	Date_run
CN370	0.005	NHE1ctΔ92RARA	680-723	0.04	18.93	9282018
CN370	0.005	NHE1ctΔ92RARA	680-723	0.04	23.8	9282018
				Average	21.365
				StdDev	2.435
FigS3C (NHE1ctP782A)
Cell	Cell conc (mM)	Syringe	NHE1 Residues	Syringe conc (mM)	Kd (nM)	Date_run
CN370	0.0063	NHE1ctP782A	680-815	0.09	45.98	6132017
CN370	0.0063	NHE1ctP782A	680-815	0.075	50.32	6132017
				Average	48.15
				StdDev	2.17

[truncated: 4 more sheets: Suppl. Fig. 7, Suppl. Fig. 8a-8b, Supplemental Table 2, Supplemental Table 3]
